# Supplementary material for: Power Asymmetries and Punishment in a Prisoner’s Dilemma with Variable Cooperative Investment
Source: PLoS One. 2016 May 18;11(5):e0155773. doi: 10.1371/journal.pone.0155773 (PMC4871419; doi:10.1371/journal.pone.0155773)
Supplement: S5 Appendix — (CSV) [file pone.0155773.s005.csv]

Subject ID	Round	Players type	Partners type	Player OptOut Prev	Player OptOut	Partner OptOut	Player Punished	Game type	Cooperation time	Player Cooperated Less than Partner	Player Cooperated More than Partner	Partner Punished Prev	Player Cooperated Less than Partner in Prev	Increased	Partner OptOut Prev			Legend
1	1	0	0	NA	0	0	0	0	1	1	0	NA	NA	NA	NA			Players type = set as 0 for weak players and 1 for strong players
1	2	0	0	0	0	0	0	0	1	0	0	1	1	0	0			Partners type = set as 0 for weak partners and 1 for strong partners
1	3	0	0	0	0	0	0	0	1	0	0	1	0	0	0			Player OptOut Prev = set as 0 if the player did not opt out of the previous round and 1 if the player did opt out of the previous round
1	4	0	0	0	0	0	0	0	3	0	1	1	0	1	0			Player OptOut = set as 0 if the player did not opt out of the current round and 1 if the player did opt out of the current round
1	5	0	0	0	0	0	0	0	1	0	0	1	0	0	0			Partner OptOut = set as 0 if the partner did not opt out of the current round and 1 if the partner did opt out of the current round
1	6	0	0	0	0	0	0	0	1	0	0	1	0	0	0			Player Punished = set as 0 if the player did not invest in punishment in the current round and 1 if the player did invest in punishment in the current round
1	7	0	0	0	0	0	1	0	1	0	0	1	0	0	0			Game type = set as 0 for symmetric games and 1 for asymmetric games
1	8	0	0	0	0	0	0	0	1	0	0	0	0	0	0			Cooperation time = the cooperation level chosen by the player in the current round
1	9	0	0	0	0	0	0	0	5	0	1	0	0	1	0			Player Cooperated Less than Partner = set as 0 is the player chose the same or a higher cooperation level than their partner and 1 if the player chose a lower cooperation level than their partner in the current round
1	10	0	0	0	0	0	0	0	4	0	1	0	0	NA	0			Player Cooperated More than Partner = set as 0 is the player choose the same or a lower cooperation level than their partner and 1 if the player chose a higher cooperation level than their partner in the current round
1	11	0	0	0	0	0	0	0	1	0	0	0	0	0	0			Partner Punished Prev = set as 0 if the partner did not invest in punishment in the previous round and 1 if the partner did invest in punishment of the previous round
1	12	0	0	0	0	0	0	0	1	0	0	0	0	0	0			Increased = set as 0 if the player did not chose a higher cooperation level than in the previous round and 1 if the player did chose a higher cooperation level than in the previous round
1	13	0	0	0	0	0	0	0	1	0	0	0	0	0	0			Partner OptOut Prev = set as 0 if the partner did not opt out of the previous round and 1 if the partner did opt out of the previous round
1	14	0	0	0	0	0	0	0	2	0	1	0	0	1	0
1	15	0	0	0	0	0	0	0	1	0	0	0	0	0	0
1	16	0	0	0	0	0	0	0	1	0	0	0	0	0	0
1	17	0	0	0	0	0	0	0	1	0	0	0	0	0	0
1	18	0	0	0	0	0	0	0	1	0	0	0	0	0	0
1	19	0	0	0	0	0	0	0	1	0	0	0	0	0	0
1	20	0	0	0	0	0	0	0	1	0	0	0	0	0	0
1	21	0	0	0	0	0	0	0	1	0	0	0	0	0	0
1	22	0	0	0	0	0	0	0	1	0	0	0	0	0	0
1	23	0	0	0	0	0	0	0	1	0	0	0	0	0	0
1	24	0	0	0	0	0	0	0	1	0	0	0	0	0	0
1	25	0	0	0	0	0	0	0	1	0	0	0	0	0	0
1	26	0	0	0	0	0	0	0	1	0	0	0	0	0	0
1	27	0	0	0	0	0	0	0	1	0	0	0	0	0	0
1	28	0	0	0	0	0	0	0	1	0	0	0	0	0	0
1	29	0	0	0	0	0	0	0	1	0	0	0	0	0	0
1	30	0	0	0	0	0	0	0	1	0	0	0	0	0	0
1	31	0	0	0	0	0	0	0	1	0	0	0	0	0	0
1	32	0	0	0	0	0	0	0	1	0	0	0	0	0	0
1	33	0	0	0	0	0	0	0	1	0	0	0	0	0	0
1	34	0	0	0	0	0	0	0	1	0	0	0	0	0	0
1	35	0	0	0	0	0	0	0	1	0	0	0	0	0	0
1	36	0	0	0	0	0	0	0	1	0	0	0	0	0	0
1	37	0	0	0	0	0	0	0	1	0	0	0	0	0	0
1	38	0	0	0	0	0	0	0	1	0	0	0	0	0	0
1	39	0	0	0	0	0	0	0	1	0	0	0	0	0	0
1	40	0	0	0	0	0	0	0	1	0	0	0	0	0	0
1	41	0	0	0	0	0	0	0	1	0	0	0	0	0	0
1	42	0	0	0	0	0	0	0	1	0	0	0	0	0	0
1	43	0	0	0	0	0	0	0	1	0	0	0	0	0	0
1	44	0	0	0	0	0	0	0	1	0	0	0	0	0	0
1	45	0	0	0	0	0	0	0	1	0	0	0	0	0	0
1	46	0	0	0	0	0	0	0	1	0	0	0	0	0	0
1	47	0	0	0	0	0	0	0	1	0	0	0	0	0	0
1	48	0	0	0	0	0	0	0	1	0	0	0	0	0	0
1	49	0	0	0	0	0	0	0	1	0	0	0	0	0	0
1	50	0	0	0	0	0	0	0	1	0	0	0	0	0	0
2	1	0	0	NA	0	0	1	0	2	0	1	NA	NA		NA
2	2	0	0	0	0	0	1	0	1	0	0	0	0	0	0
2	3	0	0	0	0	0	1	0	1	0	0	0	0	0	0
2	4	0	0	0	0	0	1	0	1	1	0	0	0	0	0
2	5	0	0	0	0	0	1	0	1	0	0	0	1	0	0
2	6	0	0	0	0	0	1	0	1	0	0	0	0	0	0
2	7	0	0	0	0	0	0	0	1	0	0	0	0	0	0
2	8	0	0	0	0	0	0	0	1	0	0	1	0	0	0
2	9	0	0	0	0	0	0	0	1	1	0	0	0	0	0
2	10	0	0	0	0	0	0	0	1	1	0	0	1	0	0
2	11	0	0	0	0	0	0	0	1	0	0	0	1	0	0
2	12	0	0	0	0	0	0	0	1	0	0	0	0	0	0
2	13	0	0	0	0	0	0	0	1	0	0	0	0	0	0
2	14	0	0	0	0	0	0	0	1	1	0	0	0	0	0
2	15	0	0	0	0	0	0	0	1	0	0	0	1	0	0
2	16	0	0	0	0	0	0	0	1	0	0	0	0	0	0
2	17	0	0	0	0	0	0	0	1	0	0	0	0	0	0
2	18	0	0	0	0	0	0	0	1	0	0	0	0	0	0
2	19	0	0	0	0	0	0	0	1	0	0	0	0	0	0
2	20	0	0	0	0	0	0	0	1	0	0	0	0	0	0
2	21	0	0	0	0	0	0	0	1	0	0	0	0	0	0
2	22	0	0	0	0	0	0	0	1	0	0	0	0	0	0
2	23	0	0	0	0	0	0	0	1	0	0	0	0	0	0
2	24	0	0	0	0	0	0	0	1	0	0	0	0	0	0
2	25	0	0	0	0	0	0	0	1	0	0	0	0	0	0
2	26	0	0	0	0	0	0	0	1	0	0	0	0	0	0
2	27	0	0	0	0	0	0	0	1	0	0	0	0	0	0
2	28	0	0	0	0	0	0	0	1	0	0	0	0	0	0
2	29	0	0	0	0	0	0	0	1	0	0	0	0	0	0
2	30	0	0	0	0	0	0	0	1	0	0	0	0	0	0
2	31	0	0	0	0	0	0	0	1	0	0	0	0	0	0
2	32	0	0	0	0	0	0	0	1	0	0	0	0	0	0
2	33	0	0	0	0	0	0	0	1	0	0	0	0	0	0
2	34	0	0	0	0	0	0	0	1	0	0	0	0	0	0
2	35	0	0	0	0	0	0	0	1	0	0	0	0	0	0
2	36	0	0	0	0	0	0	0	1	0	0	0	0	0	0
2	37	0	0	0	0	0	0	0	1	0	0	0	0	0	0
2	38	0	0	0	0	0	0	0	1	0	0	0	0	0	0
2	39	0	0	0	0	0	0	0	1	0	0	0	0	0	0
2	40	0	0	0	0	0	0	0	1	0	0	0	0	0	0
2	41	0	0	0	0	0	0	0	1	0	0	0	0	0	0
2	42	0	0	0	0	0	0	0	1	0	0	0	0	0	0
2	43	0	0	0	0	0	0	0	1	0	0	0	0	0	0
2	44	0	0	0	0	0	0	0	1	0	0	0	0	0	0
2	45	0	0	0	0	0	0	0	1	0	0	0	0	0	0
2	46	0	0	0	0	0	0	0	1	0	0	0	0	0	0
2	47	0	0	0	0	0	0	0	1	0	0	0	0	0	0
2	48	0	0	0	0	0	0	0	1	0	0	0	0	0	0
2	49	0	0	0	0	0	0	0	1	0	0	0	0	0	0
2	50	0	0	0	0	0	0	0	1	0	0	0	0	0	0
3	1	0	0	NA	0	0	1	0	1	1	0	NA	NA		NA
3	2	0	0	0	0	0	0	0	1	1	0	0	1	0	0
3	3	0	0	0	0	0	0	0	2	0	1	0	1	1	0
3	4	0	0	0	0	0	0	0	1	1	0	0	0	0	0
3	5	0	0	0	0	0	0	0	1	1	0	0	1	0	0
3	6	0	0	0	0	0	0	0	1	0	1	0	1	0	0
3	7	0	0	0	0	0	0	0	0	0	0	0	0	0	0
3	8	0	0	0	0	0	0	0	0	1	0	0	0	0	0
3	9	0	0	0	0	0	1	0	2	0	1	1	1	1	0
3	10	0	0	0	0	0	0	0	1	1	0	0	0	0	0
3	11	0	0	0	0	0	1	0	1	1	0	1	1	0	0
3	12	0	0	0	0	0	1	0	1	1	0	1	1	0	0
3	13	0	0	0	0	0	0	0	1	0	0	0	1	0	0
3	14	0	0	0	0	0	0	0	1	0	0	0	0	0	0
3	15	0	0	0	0	0	0	0	1	0	1	0	0	0	0
3	16	0	0	0	0	0	0	0	0	0	0	0	0	0	0
3	17	0	0	0	0	0	0	0	0	0	0	0	0	0	0
3	18	0	0	0	0	0	0	0	0	0	0	0	0	0	0
3	19	0	0	0	0	0	0	0	0	0	0	0	0	0	0
3	20	0	0	0	0	0	0	0	1	1	0	0	0	1	0
3	21	0	0	0	0	0	0	0	2	1	0	0	1	1	0
3	22	0	0	0	0	0	0	0	3	1	0	0	1	1	0
3	23	0	0	0	0	0	0	0	4	1	0	0	1	1	0
3	24	0	0	0	0	0	0	0	5	0	0	0	1	1	0
3	25	0	0	0	0	0	0	0	5	0	0	0	0	NA	0
3	26	0	0	0	0	0	0	0	5	0	0	0	0	NA	0
3	27	0	0	0	0	0	0	0	5	0	0	0	0	NA	0
3	28	0	0	0	0	0	0	0	5	0	0	0	0	NA	0
3	29	0	0	0	0	0	0	0	5	0	0	0	0	NA	0
3	30	0	0	0	0	0	0	0	5	0	0	0	0	NA	0
3	31	0	0	0	0	0	0	0	5	0	0	0	0	NA	0
3	32	0	0	0	0	0	0	0	5	0	0	0	0	NA	0
3	33	0	0	0	0	0	0	0	5	0	0	0	0	NA	0
3	34	0	0	0	0	0	0	0	5	0	0	0	0	NA	0
3	35	0	0	0	0	0	0	0	5	0	0	0	0	NA	0
3	36	0	0	0	0	0	0	0	5	0	0	0	0	NA	0
3	37	0	0	0	0	0	0	0	5	0	0	0	0	NA	0
3	38	0	0	0	0	0	0	0	5	0	0	0	0	NA	0
3	39	0	0	0	0	0	0	0	5	0	0	0	0	NA	0
3	40	0	0	0	0	0	0	0	5	0	0	0	0	NA	0
3	41	0	0	0	0	0	0	0	5	0	0	0	0	NA	0
3	42	0	0	0	0	0	0	0	5	0	0	0	0	NA	0
3	43	0	0	0	0	0	0	0	5	0	0	0	0	NA	0
3	44	0	0	0	0	0	0	0	5	0	0	0	0	NA	0
3	45	0	0	0	0	0	0	0	5	0	0	0	0	NA	0
3	46	0	0	0	0	0	0	0	5	0	0	0	0	NA	0
3	47	0	0	0	0	0	0	0	5	0	0	0	0	NA	0
3	48	0	0	0	0	0	0	0	5	0	0	0	0	NA	0
3	49	0	0	0	0	0	0	0	5	0	0	0	0	NA	0
3	50	0	0	0	0	0	0	0	5	0	0	0	0	NA	0
4	1	0	0	NA	0	0	0	0	4	0	1	NA	NA		NA
4	2	0	0	0	0	0	0	0	4	0	1	1	0	0	0
4	3	0	0	0	0	0	0	0	1	1	0	0	0	0	0
4	4	0	0	0	0	0	0	0	5	0	1	0	1	1	0
4	5	0	0	0	0	0	0	0	2	0	1	0	0	NA	0
4	6	0	0	0	0	0	0	0	0	1	0	0	0	0	0
4	7	0	0	0	0	0	0	0	0	0	0	0	1	0	0
4	8	0	0	0	0	0	1	0	1	0	1	0	0	1	0
4	9	0	0	0	0	0	0	0	1	1	0	0	0	0	0
4	10	0	0	0	0	0	1	0	4	0	1	1	1	1	0
4	11	0	0	0	0	0	1	0	4	0	1	0	0	0	0
4	12	0	0	0	0	0	0	0	4	0	1	1	0	0	0
4	13	0	0	0	0	0	0	0	1	0	0	1	0	0	0
4	14	0	0	0	0	0	0	0	1	0	0	0	0	0	0
4	15	0	0	0	0	0	0	0	0	1	0	0	0	0	0
4	16	0	0	0	0	0	0	0	0	0	0	0	1	0	0
4	17	0	0	0	0	0	0	0	0	0	0	0	0	0	0
4	18	0	0	0	0	0	0	0	0	0	0	0	0	0	0
4	19	0	0	0	0	0	0	0	0	0	0	0	0	0	0
4	20	0	0	0	0	0	0	0	5	0	1	0	0	1	0
4	21	0	0	0	0	0	0	0	5	0	1	0	0	NA	0
4	22	0	0	0	0	0	0	0	5	0	1	0	0	NA	0
4	23	0	0	0	0	0	0	0	5	0	1	0	0	NA	0
4	24	0	0	0	0	0	0	0	5	0	0	0	0	NA	0
4	25	0	0	0	0	0	0	0	5	0	0	0	0	NA	0
4	26	0	0	0	0	0	0	0	5	0	0	0	0	NA	0
4	27	0	0	0	0	0	0	0	5	0	0	0	0	NA	0
4	28	0	0	0	0	0	0	0	5	0	0	0	0	NA	0
4	29	0	0	0	0	0	0	0	5	0	0	0	0	NA	0
4	30	0	0	0	0	0	0	0	5	0	0	0	0	NA	0
4	31	0	0	0	0	0	0	0	5	0	0	0	0	NA	0
4	32	0	0	0	0	0	0	0	5	0	0	0	0	NA	0
4	33	0	0	0	0	0	0	0	5	0	0	0	0	NA	0
4	34	0	0	0	0	0	0	0	5	0	0	0	0	NA	0
4	35	0	0	0	0	0	0	0	5	0	0	0	0	NA	0
4	36	0	0	0	0	0	0	0	5	0	0	0	0	NA	0
4	37	0	0	0	0	0	0	0	5	0	0	0	0	NA	0
4	38	0	0	0	0	0	0	0	5	0	0	0	0	NA	0
4	39	0	0	0	0	0	0	0	5	0	0	0	0	NA	0
4	40	0	0	0	0	0	0	0	5	0	0	0	0	NA	0
4	41	0	0	0	0	0	0	0	5	0	0	0	0	NA	0
4	42	0	0	0	0	0	0	0	5	0	0	0	0	NA	0
4	43	0	0	0	0	0	0	0	5	0	0	0	0	NA	0
4	44	0	0	0	0	0	0	0	5	0	0	0	0	NA	0
4	45	0	0	0	0	0	0	0	5	0	0	0	0	NA	0
4	46	0	0	0	0	0	0	0	5	0	0	0	0	NA	0
4	47	0	0	0	0	0	0	0	5	0	0	0	0	NA	0
4	48	0	0	0	0	0	0	0	5	0	0	0	0	NA	0
4	49	0	0	0	0	0	0	0	5	0	0	0	0	NA	0
4	50	0	0	0	0	0	0	0	5	0	0	0	0	NA	0
5	1	0	1	NA	0	0	1	1	5	0	1	NA	NA		NA
5	2	0	1	0	0	0	1	1	5	0	1	0	0	NA	0
5	3	0	1	0	0	0	0	1	5	0	1	0	0	NA	0
5	4	0	1	0	0	0	0	1	5	0	1	1	0	NA	0
5	5	0	1	0	0	0	0	1	3	1	0	0	0	NA	0
5	6	0	1	0	0	0	0	1	3	1	0	0	1	0	0
5	7	0	1	0	0	0	0	1	3	0	0	0	1	0	0
5	8	0	1	0	0	0	0	1	5	0	1	0	0	1	0
5	9	0	1	0	0	0	0	1	5	0	1	0	0	NA	0
5	10	0	1	0	0	0	0	1	5	0	1	0	0	NA	0
5	11	0	1	0	0	0	0	1	5	0	1	0	0	NA	0
5	12	0	1	0	0	0	0	1	5	0	1	0	0	NA	0
5	13	0	1	0	0	0	0	1	5	0	0	0	0	NA	0
5	14	0	1	0	0	0	0	1	5	0	0	0	0	NA	0
5	15	0	1	0	0	0	0	1	5	0	1	0	0	NA	0
5	16	0	1	0	0	0	0	1	5	0	1	0	0	NA	0
5	17	0	1	0	0	0	0	1	5	0	1	0	0	NA	0
5	18	0	1	0	0	0	0	1	4	0	0	0	0	NA	0
5	19	0	1	0	0	0	1	1	4	0	1	0	0	0	0
5	20	0	1	0	0	0	0	1	5	0	1	0	0	1	0
5	21	0	1	0	0	0	0	1	5	0	1	0	0	NA	0
5	22	0	1	0	0	0	0	1	5	0	1	0	0	NA	0
5	23	0	1	0	0	0	0	1	5	0	1	0	0	NA	0
5	24	0	1	0	0	0	0	1	5	0	0	0	0	NA	0
5	25	0	1	0	0	0	0	1	5	0	1	0	0	NA	0
5	26	0	1	0	0	0	1	1	5	0	1	0	0	NA	0
5	27	0	1	0	0	0	0	1	5	0	1	0	0	NA	0
5	28	0	1	0	0	0	0	1	5	0	0	0	0	NA	0
5	29	0	1	0	0	0	0	1	5	0	1	0	0	NA	0
5	30	0	1	0	0	0	0	1	5	0	1	0	0	NA	0
5	31	0	1	0	0	0	1	1	5	0	1	0	0	NA	0
5	32	0	1	0	0	0	0	1	5	0	1	0	0	NA	0
5	33	0	1	0	0	0	0	1	5	0	1	1	0	NA	0
5	34	0	1	0	0	0	0	1	4	0	0	0	0	NA	0
5	35	0	1	0	0	0	0	1	3	0	0	0	0	0	0
5	36	0	1	0	0	0	0	1	2	1	0	0	0	0	0
5	37	0	1	0	0	0	0	1	5	0	1	1	1	1	0
5	38	0	1	0	0	0	0	1	4	0	0	0	0	NA	0
5	39	0	1	0	0	0	0	1	4	0	1	0	0	0	0
5	40	0	1	0	0	0	0	1	4	1	0	0	0	0	0
5	41	0	1	0	0	0	0	1	4	0	0	0	1	0	0
5	42	0	1	0	0	0	0	1	4	0	1	0	0	0	0
5	43	0	1	0	0	0	0	1	4	0	0	0	0	0	0
5	44	0	1	0	0	0	0	1	4	0	1	0	0	0	0
5	45	0	1	0	0	0	0	1	4	0	0	0	0	0	0
5	46	0	1	0	0	0	0	1	5	0	1	0	0	1	0
5	47	0	1	0	0	0	0	1	5	0	1	0	0	NA	0
5	48	0	1	0	0	0	0	1	4	1	0	0	0	NA	0
5	49	0	1	0	0	0	0	1	5	0	1	0	1	1	0
5	50	0	1	0	0	0	0	1	5	0	1	0	0	NA	0
15	1	1	0	NA	0	0	0	1	2	1	0	NA	NA		NA
15	2	1	0	0	0	0	0	1	1	1	0	1	1	0	0
15	3	1	0	0	0	0	1	1	4	1	0	1	1	1	0
15	4	1	0	0	0	0	0	1	3	1	0	0	1	0	0
15	5	1	0	0	0	0	0	1	5	0	1	0	1	1	0
15	6	1	0	0	0	0	0	1	4	0	1	0	0	NA	0
15	7	1	0	0	0	0	0	1	3	0	0	0	0	0	0
15	8	1	0	0	0	0	0	1	2	1	0	0	0	0	0
15	9	1	0	0	0	0	0	1	3	1	0	0	1	1	0
15	10	1	0	0	0	0	0	1	3	1	0	0	1	0	0
15	11	1	0	0	0	0	0	1	4	1	0	0	1	1	0
15	12	1	0	0	0	0	0	1	4	1	0	0	1	0	0
15	13	1	0	0	0	0	0	1	5	0	0	0	1	1	0
15	14	1	0	0	0	0	0	1	5	0	0	0	0	NA	0
15	15	1	0	0	0	0	0	1	4	1	0	0	0	NA	0
15	16	1	0	0	0	0	0	1	4	1	0	0	1	0	0
15	17	1	0	0	0	0	0	1	4	1	0	0	1	0	0
15	18	1	0	0	0	0	0	1	4	0	0	0	1	0	0
15	19	1	0	0	0	0	0	1	3	1	0	0	0	0	0
15	20	1	0	0	0	0	0	1	3	1	0	1	1	0	0
15	21	1	0	0	0	0	0	1	4	1	0	0	1	1	0
15	22	1	0	0	0	0	0	1	4	1	0	0	1	0	0
15	23	1	0	0	0	0	0	1	4	1	0	0	1	0	0
15	24	1	0	0	0	0	0	1	5	0	0	0	1	1	0
15	25	1	0	0	0	0	0	1	4	1	0	0	0	NA	0
15	26	1	0	0	0	0	0	1	4	1	0	0	1	0	0
15	27	1	0	0	0	0	0	1	4	1	0	1	1	0	0
15	28	1	0	0	0	0	0	1	5	0	0	0	1	1	0
15	29	1	0	0	0	0	0	1	4	1	0	0	0	NA	0
15	30	1	0	0	0	0	0	1	4	1	0	0	1	0	0
15	31	1	0	0	0	0	0	1	4	1	0	0	1	0	0
15	32	1	0	0	0	0	1	1	4	1	0	1	1	0	0
15	33	1	0	0	0	0	0	1	4	1	0	0	1	0	0
15	34	1	0	0	0	0	0	1	4	0	0	0	1	0	0
15	35	1	0	0	0	0	0	1	3	0	0	0	0	0	0
15	36	1	0	0	0	0	1	1	3	0	1	0	0	0	0
15	37	1	0	0	0	0	0	1	4	1	0	0	0	1	0
15	38	1	0	0	0	0	0	1	4	0	0	0	1	0	0
15	39	1	0	0	0	0	0	1	3	1	0	0	0	0	0
15	40	1	0	0	0	0	0	1	5	0	1	0	1	1	0
15	41	1	0	0	0	0	0	1	4	0	0	0	0	NA	0
15	42	1	0	0	0	0	0	1	3	1	0	0	0	0	0
15	43	1	0	0	0	0	0	1	4	0	0	0	1	1	0
15	44	1	0	0	0	0	0	1	3	1	0	0	0	0	0
15	45	1	0	0	0	0	0	1	4	0	0	0	1	1	0
15	46	1	0	0	0	0	0	1	4	1	0	0	0	0	0
15	47	1	0	0	0	0	0	1	4	1	0	0	1	0	0
15	48	1	0	0	0	0	0	1	5	0	1	0	1	1	0
15	49	1	0	0	0	0	0	1	4	1	0	0	0	NA	0
15	50	1	0	0	0	0	0	1	4	1	0	0	1	0	0
6	1	0	1	NA	0	0	1	1	2	1	0	NA	NA		NA
6	2	0	1	0	0	0	1	1	1	0	1	0	1	0	0
6	3	0	1	0	0	0	0	1	3	0	0	1	0	1	0
6	4	0	1	0	0	0	0	1	4	1	0	0	0	1	0
6	5	0	1	0	0	0	0	1	5	0	0	0	1	1	0
6	6	0	1	0	0	0	0	1	3	1	0	0	0	NA	0
6	7	0	1	0	0	0	0	1	4	1	0	0	1	1	0
6	8	0	1	0	0	0	0	1	2	1	0	1	1	0	0
6	9	0	1	0	0	0	0	1	3	1	0	1	1	1	0
6	10	0	1	0	0	0	0	1	5	0	0	1	1	1	0
6	11	0	1	0	0	0	0	1	3	1	0	0	0	NA	0
6	12	0	1	0	0	0	0	1	4	1	0	1	1	1	0
6	13	0	1	0	0	0	0	1	5	0	0	1	1	1	0
6	14	0	1	0	0	0	0	1	2	1	0	0	0	NA	0
6	15	0	1	0	0	0	0	1	5	0	1	1	1	1	0
6	16	0	1	0	0	0	0	1	3	0	1	0	0	NA	0
6	17	0	1	0	0	0	0	1	2	0	1	0	0	0	0
6	18	0	1	0	0	0	0	1	1	1	0	0	0	0	0
6	19	0	1	0	0	0	0	1	2	0	1	0	1	1	0
6	20	0	1	0	0	0	0	1	1	0	0	0	0	0	0
6	21	0	1	0	0	0	0	1	1	1	0	0	0	0	0
6	22	0	1	0	0	0	0	1	1	1	0	0	1	0	0
6	23	0	1	0	0	0	0	1	1	1	0	1	1	0	0
6	24	0	1	0	0	0	0	1	1	1	0	1	1	0	0
6	25	0	1	0	0	0	0	1	1	0	1	1	1	0	0
6	26	0	1	0	0	0	0	1	0	1	0	0	0	0	0
6	27	0	1	0	0	0	0	1	0	1	0	0	1	0	0
6	28	0	1	0	0	0	0	1	1	1	0	1	1	1	0
6	29	0	1	0	0	0	0	1	1	1	0	0	1	0	0
6	30	0	1	0	0	0	0	1	2	1	0	1	1	1	0
6	31	0	1	0	0	0	0	1	2	1	0	0	1	0	0
6	32	0	1	0	0	0	0	1	3	0	0	1	1	1	0
6	33	0	1	0	0	0	0	1	2	1	0	0	0	0	0
6	34	0	1	0	0	0	0	1	3	1	0	1	1	1	0
6	35	0	1	0	0	0	0	1	3	1	0	0	1	0	0
6	36	0	1	0	0	0	0	1	3	1	0	1	1	0	0
6	37	0	1	0	0	0	0	1	3	1	0	1	1	0	0
6	38	0	1	0	0	0	0	1	3	0	0	1	1	0	0
6	39	0	1	0	0	0	0	1	3	0	0	0	0	0	0
6	40	0	1	0	0	0	0	1	3	0	0	0	0	0	0
6	41	0	1	0	0	0	0	1	3	0	0	0	0	0	0
6	42	0	1	0	0	0	0	1	3	0	0	0	0	0	0
6	43	0	1	0	0	0	0	1	3	0	0	0	0	0	0
6	44	0	1	0	0	0	0	1	3	1	0	0	0	0	0
6	45	0	1	0	0	0	0	1	4	0	0	1	1	1	0
6	46	0	1	0	0	0	0	1	4	1	0	0	0	0	0
6	47	0	1	0	0	0	0	1	5	0	0	1	1	1	0
6	48	0	1	0	0	0	0	1	5	0	0	0	0	NA	0
6	49	0	1	0	0	0	0	1	5	0	0	0	0	NA	0
6	50	0	1	0	0	0	0	1	5	0	0	0	0	NA	0
16	1	1	0	NA	0	0	0	1	5	0	1	NA	NA		NA
16	2	1	0	0	0	0	1	1	0	1	0	1	0	NA	0
16	3	1	0	0	0	0	0	1	3	0	0	1	1	1	0
16	4	1	0	0	0	0	0	1	5	0	1	0	0	1	0
16	5	1	0	0	0	0	0	1	5	0	0	0	0	NA	0
16	6	1	0	0	0	0	0	1	5	0	1	0	0	NA	0
16	7	1	0	0	0	0	1	1	5	0	1	0	0	NA	0
16	8	1	0	0	0	0	1	1	5	0	1	0	0	NA	0
16	9	1	0	0	0	0	1	1	5	0	1	0	0	NA	0
16	10	1	0	0	0	0	0	1	5	0	0	0	0	NA	0
16	11	1	0	0	0	0	1	1	5	0	1	0	0	NA	0
16	12	1	0	0	0	0	1	1	5	0	1	0	0	NA	0
16	13	1	0	0	0	0	0	1	5	0	0	0	0	NA	0
16	14	1	0	0	0	0	1	1	5	0	1	0	0	NA	0
16	15	1	0	0	0	0	0	1	0	1	0	0	0	NA	0
16	16	1	0	0	0	0	0	1	0	1	0	0	1	0	0
16	17	1	0	0	0	0	0	1	1	1	0	0	1	1	0
16	18	1	0	0	0	0	0	1	2	0	1	0	1	1	0
16	19	1	0	0	0	0	0	1	0	1	0	0	0	0	0
16	20	1	0	0	0	0	0	1	1	0	0	0	1	1	0
16	21	1	0	0	0	0	0	1	2	0	1	0	0	1	0
16	22	1	0	0	0	0	1	1	2	0	1	0	0	0	0
16	23	1	0	0	0	0	1	1	2	0	1	0	0	0	0
16	24	1	0	0	0	0	1	1	2	0	1	0	0	0	0
16	25	1	0	0	0	0	0	1	0	1	0	0	0	0	0
16	26	1	0	0	0	0	0	1	1	0	1	0	1	1	0
16	27	1	0	0	0	0	1	1	5	0	1	0	0	1	0
16	28	1	0	0	0	0	0	1	5	0	1	0	0	NA	0
16	29	1	0	0	0	0	1	1	5	0	1	0	0	NA	0
16	30	1	0	0	0	0	0	1	5	0	1	0	0	NA	0
16	31	1	0	0	0	0	1	1	3	0	1	0	0	NA	0
16	32	1	0	0	0	0	0	1	3	0	0	0	0	0	0
16	33	1	0	0	0	0	1	1	4	0	1	0	0	1	0
16	34	1	0	0	0	0	0	1	4	0	1	0	0	0	0
16	35	1	0	0	0	0	1	1	4	0	1	0	0	0	0
16	36	1	0	0	0	0	1	1	4	0	1	0	0	0	0
16	37	1	0	0	0	0	1	1	4	0	1	0	0	0	0
16	38	1	0	0	0	0	0	1	3	0	0	0	0	0	0
16	39	1	0	0	0	0	0	1	3	0	0	0	0	0	0
16	40	1	0	0	0	0	0	1	3	0	0	0	0	0	0
16	41	1	0	0	0	0	0	1	3	0	0	0	0	0	0
16	42	1	0	0	0	0	0	1	3	0	0	0	0	0	0
16	43	1	0	0	0	0	0	1	3	0	0	0	0	0	0
16	44	1	0	0	0	0	1	1	4	0	1	0	0	1	0
16	45	1	0	0	0	0	0	1	4	0	0	0	0	0	0
16	46	1	0	0	0	0	1	1	5	0	1	0	0	1	0
16	47	1	0	0	0	0	0	1	5	0	0	0	0	NA	0
16	48	1	0	0	0	0	0	1	5	0	0	0	0	NA	0
16	49	1	0	0	0	0	0	1	5	0	0	0	0	NA	0
16	50	1	0	0	0	0	0	1	5	0	0	0	0	NA	0
7	1	0	1	NA	0	0	1	1	4	0	1	NA	NA		NA
7	2	0	1	0	0	0	0	1	1	0	0	0	0	0	0
7	3	0	1	0	0	0	0	1	1	1	0	0	0	0	0
7	4	0	1	0	0	0	0	1	2	0	0	1	1	1	0
7	5	0	1	0	0	0	0	1	3	1	0	0	0	1	0
7	6	0	1	0	0	0	1	1	4	0	1	1	1	1	0
7	7	0	1	0	0	0	0	1	3	0	0	1	0	0	0
7	8	0	1	0	0	0	1	1	4	0	1	1	0	1	0
7	9	0	1	0	0	0	0	1	3	0	1	1	0	0	0
7	10	0	1	0	0	0	0	1	1	1	0	0	0	0	0
7	11	0	1	0	0	0	0	1	2	0	0	0	1	1	0
7	12	0	1	0	0	0	0	1	3	0	1	0	0	1	0
7	13	0	1	0	0	0	0	1	3	0	1	0	0	0	0
7	14	0	1	0	0	0	0	1	2	0	1	0	0	0	0
7	15	0	1	0	0	0	0	1	0	1	0	0	0	0	0
7	16	0	1	0	0	0	0	1	1	1	0	1	1	1	0
7	17	0	1	0	0	0	0	1	2	0	1	1	1	1	0
7	18	0	1	0	0	0	0	1	1	1	0	0	0	0	0
7	19	0	1	0	0	0	0	1	2	0	0	0	1	1	0
7	20	0	1	0	0	0	0	1	2	0	0	0	0	0	0
7	21	0	1	0	0	0	0	1	2	0	1	0	0	0	0
7	22	0	1	0	0	0	1	1	0	1	0	0	0	0	0
7	23	0	1	0	0	0	0	1	2	0	0	0	1	1	0
7	24	0	1	0	0	0	0	1	2	0	1	1	0	0	0
7	25	0	1	0	0	0	0	1	5	0	1	0	0	1	0
7	26	0	1	0	0	0	0	1	5	0	1	0	0	NA	0
7	27	0	1	0	0	0	0	1	5	0	1	0	0	NA	0
7	28	0	1	0	0	0	0	1	2	1	0	0	0	NA	0
7	29	0	1	0	0	0	0	1	5	0	1	1	1	1	0
7	30	0	1	0	0	0	0	1	5	0	1	0	0	NA	0
7	31	0	1	0	0	0	0	1	5	0	1	0	0	NA	0
7	32	0	1	0	0	0	0	1	5	0	1	0	0	NA	0
7	33	0	1	0	0	0	0	1	5	0	1	0	0	NA	0
7	34	0	1	0	0	0	0	1	5	0	1	0	0	NA	0
7	35	0	1	0	0	0	0	1	5	0	1	0	0	NA	0
7	36	0	1	0	0	0	0	1	5	0	1	0	0	NA	0
7	37	0	1	0	0	0	0	1	5	0	1	0	0	NA	0
7	38	0	1	0	0	0	0	1	5	0	1	0	0	NA	0
7	39	0	1	0	0	0	0	1	5	0	1	0	0	NA	0
7	40	0	1	0	0	0	0	1	5	0	1	0	0	NA	0
7	41	0	1	0	0	0	0	1	5	0	1	0	0	NA	0
7	42	0	1	0	0	0	0	1	5	0	1	0	0	NA	0
7	43	0	1	0	0	0	0	1	5	0	1	0	0	NA	0
7	44	0	1	0	0	0	0	1	5	0	1	0	0	NA	0
7	45	0	1	0	0	0	0	1	5	0	1	0	0	NA	0
7	46	0	1	0	0	0	1	1	5	0	1	0	0	NA	0
7	47	0	1	0	0	0	1	1	5	0	1	0	0	NA	0
7	48	0	1	0	0	0	1	1	5	0	1	0	0	NA	0
7	49	0	1	0	0	0	0	1	5	0	1	0	0	NA	0
7	50	0	1	0	0	0	1	1	5	0	1	1	0	NA	0
17	1	1	0	NA	0	0	0	1	2	1	0	NA	NA		NA
17	2	1	0	0	0	0	0	1	1	0	0	1	1	0	0
17	3	1	0	0	0	0	1	1	2	0	1	0	0	1	0
17	4	1	0	0	0	0	0	1	2	0	0	0	0	0	0
17	5	1	0	0	0	0	1	1	4	0	1	0	0	1	0
17	6	1	0	0	0	0	1	1	3	1	0	0	0	0	0
17	7	1	0	0	0	0	1	1	3	0	0	1	1	0	0
17	8	1	0	0	0	0	1	1	3	1	0	0	0	0	0
17	9	1	0	0	0	0	0	1	2	1	0	1	1	0	0
17	10	1	0	0	0	0	0	1	2	0	1	0	1	0	0
17	11	1	0	0	0	0	0	1	2	0	0	0	0	0	0
17	12	1	0	0	0	0	0	1	2	1	0	0	0	0	0
17	13	1	0	0	0	0	0	1	2	1	0	0	1	0	0
17	14	1	0	0	0	0	0	1	1	1	0	0	1	0	0
17	15	1	0	0	0	0	1	1	2	0	1	0	1	1	0
17	16	1	0	0	0	0	1	1	3	0	1	0	0	1	0
17	17	1	0	0	0	0	0	1	1	1	0	0	0	0	0
17	18	1	0	0	0	0	0	1	2	0	1	0	1	1	0
17	19	1	0	0	0	0	0	1	2	0	0	0	0	0	0
17	20	1	0	0	0	0	0	1	2	0	0	0	0	0	0
17	21	1	0	0	0	0	0	1	1	1	0	0	0	0	0
17	22	1	0	0	0	0	0	1	1	0	1	0	1	0	0
17	23	1	0	0	0	0	1	1	2	0	0	1	0	1	0
17	24	1	0	0	0	0	0	1	1	1	0	0	0	0	0
17	25	1	0	0	0	0	0	1	2	1	0	0	1	1	0
17	26	1	0	0	0	0	0	1	2	1	0	0	1	0	0
17	27	1	0	0	0	0	0	1	2	1	0	0	1	0	0
17	28	1	0	0	0	0	1	1	3	0	1	0	1	1	0
17	29	1	0	0	0	0	0	1	2	1	0	0	0	0	0
17	30	1	0	0	0	0	0	1	3	1	0	0	1	1	0
17	31	1	0	0	0	0	0	1	3	1	0	0	1	0	0
17	32	1	0	0	0	0	0	1	4	1	0	0	1	1	0
17	33	1	0	0	0	0	0	1	4	1	0	0	1	0	0
17	34	1	0	0	0	0	0	1	4	1	0	0	1	0	0
17	35	1	0	0	0	0	0	1	4	1	0	0	1	0	0
17	36	1	0	0	0	0	0	1	4	1	0	0	1	0	0
17	37	1	0	0	0	0	0	1	4	1	0	0	1	0	0
17	38	1	0	0	0	0	0	1	4	1	0	0	1	0	0
17	39	1	0	0	0	0	0	1	4	1	0	0	1	0	0
17	40	1	0	0	0	0	0	1	4	1	0	0	1	0	0
17	41	1	0	0	0	0	0	1	4	1	0	0	1	0	0
17	42	1	0	0	0	0	0	1	4	1	0	0	1	0	0
17	43	1	0	0	0	0	0	1	4	1	0	0	1	0	0
17	44	1	0	0	0	0	0	1	4	1	0	0	1	0	0
17	45	1	0	0	0	0	0	1	4	1	0	0	1	0	0
17	46	1	0	0	0	0	0	1	4	1	0	0	1	0	0
17	47	1	0	0	0	0	0	1	4	1	0	1	1	0	0
17	48	1	0	0	0	0	0	1	4	1	0	1	1	0	0
17	49	1	0	0	0	0	1	1	4	1	0	1	1	0	0
17	50	1	0	0	0	0	0	1	4	1	0	0	1	0	0
8	1	0	1	NA	0	0	1	1	3	0	1	NA	NA		NA
8	2	0	1	0	0	0	0	1	1	1	0	0	0	0	0
8	3	0	1	0	0	0	0	1	1	1	0	0	1	0	0
8	4	0	1	0	0	0	1	1	1	1	0	1	1	0	0
8	5	0	1	0	0	0	0	1	1	0	0	0	1	0	0
8	6	0	1	0	0	0	1	1	1	0	0	1	0	0	0
8	7	0	1	0	0	0	1	1	0	1	0	1	0	0	0
8	8	0	1	0	0	0	0	1	0	0	0	1	1	0	0
8	9	0	1	0	0	0	0	1	0	0	0	0	0	0	0
8	10	0	1	0	0	0	0	1	0	0	0	0	0	0	0
8	11	0	1	0	0	0	0	1	0	0	0	0	0	0	0
8	12	0	1	0	0	0	0	1	0	0	0	0	0	0	0
8	13	0	1	0	0	0	1	1	0	1	0	0	0	0	0
8	14	0	1	0	0	0	0	1	0	0	0	0	1	0	0
8	15	0	1	0	0	0	0	1	0	0	0	0	0	0	0
8	16	0	1	0	0	0	0	1	0	0	0	0	0	0	0
8	17	0	1	0	0	0	0	1	0	0	0	0	0	0	0
8	18	0	1	0	0	0	0	1	0	0	0	0	0	0	0
8	19	0	1	0	0	0	0	1	0	0	0	0	0	0	0
8	20	0	1	0	0	0	0	1	0	0	0	0	0	0	0
8	21	0	1	0	0	0	0	1	0	0	0	0	0	0	0
8	22	0	1	0	0	0	0	1	0	0	0	0	0	0	0
8	23	0	1	0	0	0	0	1	0	0	0	0	0	0	0
8	24	0	1	0	0	0	0	1	0	0	0	0	0	0	0
8	25	0	1	0	0	0	0	1	0	0	0	0	0	0	0
8	26	0	1	0	0	0	1	1	0	1	0	0	0	0	0
8	27	0	1	0	0	0	1	1	0	1	0	1	1	0	0
8	28	0	1	0	0	0	1	1	0	1	0	1	1	0	0
8	29	0	1	0	0	0	0	1	0	0	0	1	1	0	0
8	30	0	1	0	0	0	0	1	0	0	0	0	0	0	0
8	31	0	1	0	0	0	0	1	0	0	0	0	0	0	0
8	32	0	1	0	0	0	0	1	0	0	0	0	0	0	0
8	33	0	1	0	0	0	0	1	0	0	0	0	0	0	0
8	34	0	1	0	0	0	0	1	0	0	0	0	0	0	0
8	35	0	1	0	0	0	0	1	0	0	0	0	0	0	0
8	36	0	1	0	0	0	0	1	0	0	0	0	0	0	0
8	37	0	1	0	0	0	0	1	0	0	0	0	0	0	0
8	38	0	1	0	0	0	0	1	0	0	0	0	0	0	0
8	39	0	1	0	0	0	0	1	0	0	0	0	0	0	0
8	40	0	1	0	0	0	0	1	0	0	0	0	0	0	0
8	41	0	1	0	0	0	0	1	0	0	0	0	0	0	0
8	42	0	1	0	0	0	0	1	0	0	0	0	0	0	0
8	43	0	1	0	0	0	0	1	0	0	0	0	0	0	0
8	44	0	1	0	0	0	0	1	0	0	0	0	0	0	0
8	45	0	1	0	0	0	0	1	0	0	0	0	0	0	0
8	46	0	1	0	0	0	0	1	0	0	0	0	0	0	0
8	47	0	1	0	0	0	0	1	0	0	0	0	0	0	0
8	48	0	1	0	0	0	0	1	0	0	0	0	0	0	0
8	49	0	1	0	0	0	0	1	0	0	0	0	0	0	0
8	50	0	1	0	0	0	0	1	0	0	0	0	0	0	0
18	1	1	0	NA	0	0	0	1	2	1	0	NA	NA		NA
18	2	1	0	0	0	0	0	1	4	0	1	1	1	1	0
18	3	1	0	0	0	0	1	1	2	0	1	0	0	0	0
18	4	1	0	0	0	0	0	1	5	0	1	0	0	1	0
18	5	1	0	0	0	0	1	1	1	0	0	1	0	NA	0
18	6	1	0	0	0	0	1	1	1	0	0	0	0	0	0
18	7	1	0	0	0	0	1	1	1	0	1	1	0	0	0
18	8	1	0	0	0	0	0	1	0	0	0	1	0	0	0
18	9	1	0	0	0	0	0	1	0	0	0	0	0	0	0
18	10	1	0	0	0	0	0	1	0	0	0	0	0	0	0
18	11	1	0	0	0	0	0	1	0	0	0	0	0	0	0
18	12	1	0	0	0	0	0	1	0	0	0	0	0	0	0
18	13	1	0	0	0	0	0	1	5	0	1	0	0	1	0
18	14	1	0	0	0	0	0	1	0	0	0	1	0	NA	0
18	15	1	0	0	0	0	0	1	0	0	0	0	0	0	0
18	16	1	0	0	0	0	0	1	0	0	0	0	0	0	0
18	17	1	0	0	0	0	0	1	0	0	0	0	0	0	0
18	18	1	0	0	0	0	0	1	0	0	0	0	0	0	0
18	19	1	0	0	0	0	0	1	0	0	0	0	0	0	0
18	20	1	0	0	0	0	0	1	0	0	0	0	0	0	0
18	21	1	0	0	0	0	0	1	0	0	0	0	0	0	0
18	22	1	0	0	0	0	0	1	0	0	0	0	0	0	0
18	23	1	0	0	0	0	0	1	0	0	0	0	0	0	0
18	24	1	0	0	0	0	0	1	0	0	0	0	0	0	0
18	25	1	0	0	0	0	0	1	0	0	0	0	0	0	0
18	26	1	0	0	0	0	1	1	5	0	1	0	0	1	0
18	27	1	0	0	0	0	1	1	5	0	1	1	0	NA	0
18	28	1	0	0	0	0	1	1	5	0	1	1	0	NA	0
18	29	1	0	0	0	0	0	1	0	0	0	1	0	NA	0
18	30	1	0	0	0	0	0	1	0	0	0	0	0	0	0
18	31	1	0	0	0	0	0	1	0	0	0	0	0	0	0
18	32	1	0	0	0	0	0	1	0	0	0	0	0	0	0
18	33	1	0	0	0	0	0	1	0	0	0	0	0	0	0
18	34	1	0	0	0	0	0	1	0	0	0	0	0	0	0
18	35	1	0	0	0	0	0	1	0	0	0	0	0	0	0
18	36	1	0	0	0	0	0	1	0	0	0	0	0	0	0
18	37	1	0	0	0	0	0	1	0	0	0	0	0	0	0
18	38	1	0	0	0	0	0	1	0	0	0	0	0	0	0
18	39	1	0	0	0	0	0	1	0	0	0	0	0	0	0
18	40	1	0	0	0	0	0	1	0	0	0	0	0	0	0
18	41	1	0	0	0	0	0	1	0	0	0	0	0	0	0
18	42	1	0	0	0	0	0	1	0	0	0	0	0	0	0
18	43	1	0	0	0	0	0	1	0	0	0	0	0	0	0
18	44	1	0	0	0	0	0	1	0	0	0	0	0	0	0
18	45	1	0	0	0	0	0	1	0	0	0	0	0	0	0
18	46	1	0	0	0	0	0	1	0	0	0	0	0	0	0
18	47	1	0	0	0	0	0	1	0	0	0	0	0	0	0
18	48	1	0	0	0	0	0	1	0	0	0	0	0	0	0
18	49	1	0	0	0	0	0	1	0	0	0	0	0	0	0
18	50	1	0	0	0	0	0	1	0	0	0	0	0	0	0
9	1	0	1	NA	0	0	1	1	3	1	0	NA	NA		NA
9	2	0	1	0	0	0	0	1	2	0	1	0	1	0	0
9	3	0	1	0	0	0	1	1	1	1	0	1	0	0	0
9	4	0	1	0	0	0	1	1	1	1	0	0	1	0	0
9	5	0	1	0	0	0	0	1	1	0	0	1	1	0	0
9	6	0	1	0	0	0	1	1	1	0	0	0	0	0	0
9	7	0	1	0	0	0	1	1	1	0	0	0	0	0	0
9	8	0	1	0	0	0	0	1	1	0	0	1	0	0	0
9	9	0	1	0	0	0	1	1	1	0	0	1	0	0	0
9	10	0	1	0	0	0	1	1	1	0	0	0	0	0	0
9	11	0	1	0	0	0	1	1	1	0	0	0	0	0	0
9	12	0	1	0	0	0	0	1	0	0	0	1	0	0	0
9	13	0	1	0	0	0	1	1	1	0	1	1	0	1	0
9	14	0	1	0	0	0	0	1	0	0	0	1	0	0	0
9	15	0	1	0	1	0	NA	1	0	0	0	1	0	0	0
9	16	0	1	1	0	0	0	1	0	1	0	NA	NA		0
9	17	0	1	0	0	0	1	1	0	1	0	1	1	0	0
9	18	0	1	0	0	0	0	1	0	1	0	1	1	0	0
9	19	0	1	0	0	0	1	1	0	0	0	1	1	0	0
9	20	0	1	0	0	0	1	1	0	0	0	0	0	0	0
9	21	0	1	0	0	0	0	1	0	0	0	1	0	0	0
9	22	0	1	0	0	0	0	1	0	0	0	1	0	0	0
9	23	0	1	0	0	0	1	1	0	0	0	1	0	0	0
9	24	0	1	0	1	0	NA	1	0	0	0	1	0	0	0
9	25	0	1	1	1	0	NA	1	0	0	0	NA	NA		0
9	26	0	1	1	0	0	1	1	0	0	0	NA	NA		0
9	27	0	1	0	0	0	1	1	0	0	0	1	0	0	0
9	28	0	1	0	0	0	0	1	0	0	0	1	0	0	0
9	29	0	1	0	0	0	0	1	0	0	0	1	0	0	0
9	30	0	1	0	0	0	0	1	0	0	0	0	0	0	0
9	31	0	1	0	0	0	0	1	0	1	0	0	0	0	0
9	32	0	1	0	0	0	0	1	0	1	0	0	1	0	0
9	33	0	1	0	0	0	0	1	0	1	0	1	1	0	0
9	34	0	1	0	0	0	0	1	0	0	0	1	1	0	0
9	35	0	1	0	0	0	0	1	0	0	0	0	0	0	0
9	36	0	1	0	0	0	0	1	0	0	0	0	0	0	0
9	37	0	1	0	0	0	0	1	0	0	0	1	0	0	0
9	38	0	1	0	1	1	NA	1	0	0	0	1	0	0	0
9	39	0	1	1	0	0	0	1	0	1	0	NA	NA		1
9	40	0	1	0	0	0	1	1	0	1	0	1	1	0	0
9	41	0	1	0	0	0	0	1	0	1	0	1	1	0	0
9	42	0	1	0	0	0	0	1	0	1	0	1	1	0	0
9	43	0	1	0	0	0	0	1	0	0	0	1	1	0	0
9	44	0	1	0	0	0	1	1	0	0	0	1	0	0	0
9	45	0	1	0	0	0	1	1	1	0	1	1	0	1	0
9	46	0	1	0	1	0	NA	1	0	1	0	0	0	0	0
9	47	0	1	1	0	0	0	1	0	1	0	NA	NA		0
9	48	0	1	0	0	0	0	1	0	1	0	1	1	0	0
9	49	0	1	0	0	0	0	1	0	0	0	1	1	0	0
9	50	0	1	0	0	0	1	1	0	0	0	1	0	0	0
19	1	1	0	NA	0	0	0	1	5	0	1	NA	NA		NA
19	2	1	0	0	0	0	1	1	1	1	0	1	0	NA	0
19	3	1	0	0	0	0	0	1	4	0	1	0	1	1	0
19	4	1	0	0	0	0	1	1	5	0	1	1	0	1	0
19	5	1	0	0	0	0	0	1	1	0	0	1	0	NA	0
19	6	1	0	0	0	0	0	1	1	0	0	0	0	0	0
19	7	1	0	0	0	0	1	1	1	0	0	1	0	0	0
19	8	1	0	0	0	0	1	1	1	0	0	1	0	0	0
19	9	1	0	0	0	0	0	1	1	0	0	0	0	0	0
19	10	1	0	0	0	0	0	1	1	0	0	1	0	0	0
19	11	1	0	0	0	0	1	1	1	0	0	1	0	0	0
19	12	1	0	0	0	0	1	1	0	0	0	1	0	0	0
19	13	1	0	0	0	0	1	1	0	1	0	0	0	0	0
19	14	1	0	0	0	0	1	1	0	0	0	1	1	0	0
19	15	1	0	0	0	1	NA	1	0	0	0	0	0	0	0
19	16	1	0	0	0	0	1	1	3	0	1	NA	NA		1
19	17	1	0	0	0	0	1	1	2	0	1	0	0	0	0
19	18	1	0	0	0	0	1	1	1	0	1	1	0	0	0
19	19	1	0	0	0	0	0	1	0	0	0	0	0	0	0
19	20	1	0	0	0	0	1	1	0	0	0	1	0	0	0
19	21	1	0	0	0	0	1	1	0	0	0	1	0	0	0
19	22	1	0	0	0	0	1	1	0	0	0	0	0	0	0
19	23	1	0	0	0	0	1	1	0	0	0	0	0	0	0
19	24	1	0	0	0	1	NA	1	0	0	0	1	0	0	0
19	25	1	0	0	0	1	NA	1	0	0	0	NA	NA		1
19	26	1	0	0	0	0	1	1	0	0	0	NA	NA		1
19	27	1	0	0	0	0	1	1	0	0	0	1	0	0	0
19	28	1	0	0	0	0	1	1	0	0	0	1	0	0	0
19	29	1	0	0	0	0	0	1	0	0	0	0	0	0	0
19	30	1	0	0	0	0	0	1	0	0	0	0	0	0	0
19	31	1	0	0	0	0	0	1	1	0	1	0	0	1	0
19	32	1	0	0	0	0	1	1	1	0	1	0	0	0	0
19	33	1	0	0	0	0	1	1	1	0	1	0	0	0	0
19	34	1	0	0	0	0	0	1	0	0	0	0	0	0	0
19	35	1	0	0	0	0	0	1	0	0	0	0	0	0	0
19	36	1	0	0	0	0	1	1	0	0	0	0	0	0	0
19	37	1	0	0	0	0	1	1	0	0	0	0	0	0	0
19	38	1	0	0	1	1	NA	1	0	0	0	0	0	0	0
19	39	1	0	1	0	0	1	1	3	0	1	NA	NA		1
19	40	1	0	0	0	0	1	1	3	0	1	0	0	0	0
19	41	1	0	0	0	0	1	1	3	0	1	1	0	0	0
19	42	1	0	0	0	0	1	1	1	0	1	0	0	0	0
19	43	1	0	0	0	0	1	1	0	0	0	0	0	0	0
19	44	1	0	0	0	0	1	1	0	0	0	0	0	0	0
19	45	1	0	0	0	0	0	1	0	1	0	1	0	0	0
19	46	1	0	0	0	1	NA	1	2	0	1	1	1	1	0
19	47	1	0	0	0	0	1	1	3	0	1	NA	NA		1
19	48	1	0	0	0	0	1	1	2	0	1	0	0	0	0
19	49	1	0	0	0	0	1	1	0	0	0	0	0	0	0
19	50	1	0	0	0	0	1	1	0	0	0	0	0	0	0
10	1	0	1	NA	0	0	0	1	4	0	1	NA	NA		NA
10	2	0	1	0	0	0	0	1	1	1	0	0	0	0	0
10	3	0	1	0	0	0	0	1	2	0	1	1	1	1	0
10	4	0	1	0	0	0	0	1	1	1	0	0	0	0	0
10	5	0	1	0	0	0	0	1	1	1	0	1	1	0	0
10	6	0	1	0	0	0	0	1	2	1	0	1	1	1	0
10	7	0	1	0	0	0	0	1	3	0	0	0	1	1	0
10	8	0	1	0	0	0	0	1	4	0	0	0	0	1	0
10	9	0	1	0	0	0	0	1	5	0	0	0	0	1	0
10	10	0	1	0	0	0	0	1	5	0	0	0	0	NA	0
10	11	0	1	0	0	0	0	1	5	0	0	0	0	NA	0
10	12	0	1	0	0	0	0	1	5	0	0	0	0	NA	0
10	13	0	1	0	0	0	0	1	5	0	1	0	0	NA	0
10	14	0	1	0	0	0	0	1	5	0	1	0	0	NA	0
10	15	0	1	0	0	0	0	1	5	0	1	0	0	NA	0
10	16	0	1	0	0	0	0	1	4	1	0	0	0	NA	0
10	17	0	1	0	0	0	0	1	5	0	0	0	1	1	0
10	18	0	1	0	0	0	0	1	5	0	0	0	0	NA	0
10	19	0	1	0	0	0	0	1	5	0	0	0	0	NA	0
10	20	0	1	0	0	0	0	1	5	0	0	0	0	NA	0
10	21	0	1	0	0	0	0	1	5	0	1	0	0	NA	0
10	22	0	1	0	0	0	0	1	5	0	0	0	0	NA	0
10	23	0	1	0	0	0	0	1	4	1	0	0	0	NA	0
10	24	0	1	0	0	0	0	1	5	0	0	0	1	1	0
10	25	0	1	0	0	0	0	1	4	0	0	0	0	NA	0
10	26	0	1	0	0	0	0	1	4	1	0	1	0	0	0
10	27	0	1	0	0	0	0	1	5	0	0	1	1	1	0
10	28	0	1	0	0	0	0	1	5	0	0	0	0	NA	0
10	29	0	1	0	0	0	0	1	5	0	1	0	0	NA	0
10	30	0	1	0	0	0	0	1	5	0	0	0	0	NA	0
10	31	0	1	0	0	0	0	1	5	0	0	0	0	NA	0
10	32	0	1	0	0	0	0	1	5	0	1	0	0	NA	0
10	33	0	1	0	0	0	0	1	5	0	0	0	0	NA	0
10	34	0	1	0	0	0	0	1	5	0	0	0	0	NA	0
10	35	0	1	0	0	0	0	1	5	0	0	0	0	NA	0
10	36	0	1	0	0	0	0	1	5	0	1	0	0	NA	0
10	37	0	1	0	0	0	0	1	5	0	0	0	0	NA	0
10	38	0	1	0	0	0	0	1	5	0	0	0	0	NA	0
10	39	0	1	0	0	0	1	1	5	0	1	0	0	NA	0
10	40	0	1	0	0	0	0	1	5	0	1	0	0	NA	0
10	41	0	1	0	0	0	0	1	5	0	1	0	0	NA	0
10	42	0	1	0	0	0	0	1	4	1	0	0	0	NA	0
10	43	0	1	0	0	0	0	1	5	0	0	1	1	1	0
10	44	0	1	0	0	0	0	1	5	0	0	0	0	NA	0
10	45	0	1	0	0	0	0	1	5	0	1	0	0	NA	0
10	46	0	1	0	0	0	0	1	5	0	0	0	0	NA	0
10	47	0	1	0	0	0	0	1	5	0	0	0	0	NA	0
10	48	0	1	0	0	0	0	1	5	0	1	0	0	NA	0
10	49	0	1	0	0	0	0	1	5	0	0	0	0	NA	0
10	50	0	1	0	0	0	0	1	5	0	0	0	0	NA	0
20	1	1	0	NA	0	0	0	1	1	1	0	NA	NA		NA
20	2	1	0	0	0	0	1	1	2	0	1	0	1	1	0
20	3	1	0	0	0	0	0	1	1	1	0	0	0	0	0
20	4	1	0	0	0	0	1	1	2	0	1	0	1	1	0
20	5	1	0	0	0	0	1	1	3	0	1	0	0	1	0
20	6	1	0	0	0	0	0	1	3	0	1	0	0	0	0
20	7	1	0	0	0	0	0	1	3	0	0	0	0	0	0
20	8	1	0	0	0	0	0	1	4	0	0	0	0	1	0
20	9	1	0	0	0	0	0	1	5	0	0	0	0	1	0
20	10	1	0	0	0	0	0	1	5	0	0	0	0	NA	0
20	11	1	0	0	0	0	0	1	5	0	0	0	0	NA	0
20	12	1	0	0	0	0	0	1	5	0	0	0	0	NA	0
20	13	1	0	0	0	0	0	1	4	1	0	0	0	NA	0
20	14	1	0	0	0	0	0	1	4	1	0	0	1	0	0
20	15	1	0	0	0	0	0	1	4	1	0	0	1	0	0
20	16	1	0	0	0	0	0	1	5	0	1	0	1	1	0
20	17	1	0	0	0	0	0	1	5	0	0	0	0	NA	0
20	18	1	0	0	0	0	0	1	5	0	0	0	0	NA	0
20	19	1	0	0	0	0	0	1	5	0	0	0	0	NA	0
20	20	1	0	0	0	0	0	1	5	0	0	0	0	NA	0
20	21	1	0	0	0	0	0	1	4	1	0	0	0	NA	0
20	22	1	0	0	0	0	0	1	5	0	0	0	1	1	0
20	23	1	0	0	0	0	0	1	5	0	1	0	0	NA	0
20	24	1	0	0	0	0	0	1	5	0	0	0	0	NA	0
20	25	1	0	0	0	0	1	1	4	0	0	0	0	NA	0
20	26	1	0	0	0	0	1	1	5	0	1	0	0	1	0
20	27	1	0	0	0	0	0	1	5	0	0	0	0	NA	0
20	28	1	0	0	0	0	0	1	5	0	0	0	0	NA	0
20	29	1	0	0	0	0	0	1	4	1	0	0	0	NA	0
20	30	1	0	0	0	0	0	1	5	0	0	0	1	1	0
20	31	1	0	0	0	0	0	1	5	0	0	0	0	NA	0
20	32	1	0	0	0	0	0	1	4	1	0	0	0	NA	0
20	33	1	0	0	0	0	0	1	5	0	0	0	1	1	0
20	34	1	0	0	0	0	0	1	5	0	0	0	0	NA	0
20	35	1	0	0	0	0	0	1	5	0	0	0	0	NA	0
20	36	1	0	0	0	0	0	1	4	1	0	0	0	NA	0
20	37	1	0	0	0	0	0	1	5	0	0	0	1	1	0
20	38	1	0	0	0	0	0	1	5	0	0	0	0	NA	0
20	39	1	0	0	0	0	0	1	4	1	0	0	0	NA	0
20	40	1	0	0	0	0	0	1	4	1	0	1	1	0	0
20	41	1	0	0	0	0	0	1	4	1	0	0	1	0	0
20	42	1	0	0	0	0	1	1	5	0	1	0	1	1	0
20	43	1	0	0	0	0	0	1	5	0	0	0	0	NA	0
20	44	1	0	0	0	0	0	1	5	0	0	0	0	NA	0
20	45	1	0	0	0	0	0	1	4	1	0	0	0	NA	0
20	46	1	0	0	0	0	0	1	5	0	0	0	1	1	0
20	47	1	0	0	0	0	0	1	5	0	0	0	0	NA	0
20	48	1	0	0	0	0	0	1	4	1	0	0	0	NA	0
20	49	1	0	0	0	0	0	1	5	0	0	0	1	1	0
20	50	1	0	0	0	0	0	1	5	0	0	0	0	NA	0
11	1	1	1	NA	0	0	0	0	4	1	0	NA	NA	NA	NA
11	2	1	1	0	0	0	0	0	3	1	0	0	1	0	0
11	3	1	1	0	0	0	0	0	4	1	0	0	1	1	0
11	4	1	1	0	0	0	0	0	4	1	0	0	1	0	0
11	5	1	1	0	0	1	NA	0	4	0	1	0	1	0	0
11	6	1	1	0	0	0	0	0	4	1	0	NA	NA	NA	1
11	7	1	1	0	0	1	NA	0	4	0	1	0	1	0	0
11	8	1	1	0	0	0	0	0	4	1	0	NA	NA	NA	1
11	9	1	1	0	0	0	1	0	4	0	1	0	1	0	0
11	10	1	1	0	0	1	NA	0	2	0	1	0	0	0	0
11	11	1	1	0	0	1	NA	0	2	0	1	NA	NA		1
11	12	1	1	0	0	0	0	0	2	1	0	NA	NA		1
11	13	1	1	0	0	0	0	0	3	1	0	0	1	1	0
11	14	1	1	0	0	0	0	0	4	1	0	0	1	1	0
11	15	1	1	0	0	0	0	0	4	1	0	0	1	0	0
11	16	1	1	0	0	0	0	0	4	1	0	0	1	0	0
11	17	1	1	0	0	0	1	0	4	0	0	0	1	0	0
11	18	1	1	0	0	0	0	0	4	1	0	0	0	0	0
11	19	1	1	0	0	0	0	0	4	1	0	0	1	0	0
11	20	1	1	0	0	0	0	0	4	1	0	0	1	0	0
11	21	1	1	0	0	0	0	0	4	1	0	0	1	0	0
11	22	1	1	0	0	0	0	0	4	1	0	0	1	0	0
11	23	1	1	0	0	0	0	0	4	1	0	0	1	0	0
11	24	1	1	0	0	0	0	0	4	1	0	0	1	0	0
11	25	1	1	0	0	0	0	0	4	1	0	0	1	0	0
11	26	1	1	0	0	0	0	0	4	1	0	0	1	0	0
11	27	1	1	0	0	0	0	0	4	1	0	0	1	0	0
11	28	1	1	0	0	0	0	0	4	1	0	0	1	0	0
11	29	1	1	0	0	0	0	0	4	1	0	0	1	0	0
11	30	1	1	0	0	0	0	0	4	1	0	0	1	0	0
11	31	1	1	0	0	0	0	0	4	1	0	0	1	0	0
11	32	1	1	0	0	0	0	0	4	1	0	0	1	0	0
11	33	1	1	0	0	0	0	0	4	1	0	0	1	0	0
11	34	1	1	0	0	0	0	0	4	1	0	0	1	0	0
11	35	1	1	0	0	0	0	0	4	1	0	0	1	0	0
11	36	1	1	0	0	0	0	0	4	1	0	0	1	0	0
11	37	1	1	0	0	0	0	0	4	1	0	0	1	0	0
11	38	1	1	0	0	0	0	0	4	1	0	0	1	0	0
11	39	1	1	0	0	0	0	0	4	1	0	0	1	0	0
11	40	1	1	0	0	0	0	0	4	1	0	0	1	0	0
11	41	1	1	0	0	0	0	0	4	1	0	0	1	0	0
11	42	1	1	0	0	0	0	0	4	1	0	0	1	0	0
11	43	1	1	0	0	0	0	0	4	1	0	0	1	0	0
11	44	1	1	0	0	0	1	0	4	0	0	0	1	0	0
11	45	1	1	0	0	0	1	0	4	0	1	0	0	0	0
11	46	1	1	0	0	0	1	0	2	0	0	0	0	0	0
11	47	1	1	0	0	0	0	0	4	1	0	0	0	1	0
11	48	1	1	0	0	0	1	0	4	0	1	0	1	0	0
11	49	1	1	0	0	0	0	0	4	1	0	1	0	0	0
11	50	1	1	0	0	0	1	0	4	0	1	1	1	0	0
12	1	1	1	NA	0	0	0	0	5	0	1	NA	NA		NA
12	2	1	1	0	0	0	0	0	5	0	1	0	0	NA	0
12	3	1	1	0	0	0	0	0	5	0	1	0	0	NA	0
12	4	1	1	0	0	0	0	0	5	0	1	0	0	NA	0
12	5	1	1	0	1	0	NA	0	0	1	0	0	0	NA	0
12	6	1	1	1	0	0	0	0	5	0	1	NA	NA		0
12	7	1	1	0	1	0	NA	0	0	1	0	0	0	NA	0
12	8	1	1	1	0	0	0	0	5	0	1	NA	NA		0
12	9	1	1	0	0	0	0	0	3	1	0	0	0	NA	0
12	10	1	1	0	1	0	NA	0	0	1	0	1	1	0	0
12	11	1	1	1	1	0	NA	0	0	1	0	NA	NA		0
12	12	1	1	1	0	0	0	0	5	0	1	NA	NA		0
12	13	1	1	0	0	0	0	0	5	0	1	0	0	NA	0
12	14	1	1	0	0	0	0	0	5	0	1	0	0	NA	0
12	15	1	1	0	0	0	0	0	5	0	1	0	0	NA	0
12	16	1	1	0	0	0	0	0	5	0	1	0	0	NA	0
12	17	1	1	0	0	0	0	0	4	0	0	0	0	NA	0
12	18	1	1	0	0	0	0	0	5	0	1	1	0	1	0
12	19	1	1	0	0	0	0	0	5	0	1	0	0	NA	0
12	20	1	1	0	0	0	0	0	5	0	1	0	0	NA	0
12	21	1	1	0	0	0	0	0	5	0	1	0	0	NA	0
12	22	1	1	0	0	0	0	0	5	0	1	0	0	NA	0
12	23	1	1	0	0	0	0	0	5	0	1	0	0	NA	0
12	24	1	1	0	0	0	0	0	5	0	1	0	0	NA	0
12	25	1	1	0	0	0	0	0	5	0	1	0	0	NA	0
12	26	1	1	0	0	0	0	0	5	0	1	0	0	NA	0
12	27	1	1	0	0	0	0	0	5	0	1	0	0	NA	0
12	28	1	1	0	0	0	0	0	5	0	1	0	0	NA	0
12	29	1	1	0	0	0	0	0	5	0	1	0	0	NA	0
12	30	1	1	0	0	0	0	0	5	0	1	0	0	NA	0
12	31	1	1	0	0	0	0	0	5	0	1	0	0	NA	0
12	32	1	1	0	0	0	0	0	5	0	1	0	0	NA	0
12	33	1	1	0	0	0	0	0	5	0	1	0	0	NA	0
12	34	1	1	0	0	0	0	0	5	0	1	0	0	NA	0
12	35	1	1	0	0	0	0	0	5	0	1	0	0	NA	0
12	36	1	1	0	0	0	0	0	5	0	1	0	0	NA	0
12	37	1	1	0	0	0	0	0	5	0	1	0	0	NA	0
12	38	1	1	0	0	0	0	0	5	0	1	0	0	NA	0
12	39	1	1	0	0	0	0	0	5	0	1	0	0	NA	0
12	40	1	1	0	0	0	0	0	5	0	1	0	0	NA	0
12	41	1	1	0	0	0	0	0	5	0	1	0	0	NA	0
12	42	1	1	0	0	0	0	0	5	0	1	0	0	NA	0
12	43	1	1	0	0	0	0	0	5	0	1	0	0	NA	0
12	44	1	1	0	0	0	0	0	4	0	0	0	0	NA	0
12	45	1	1	0	0	0	0	0	3	1	0	1	0	0	0
12	46	1	1	0	0	0	0	0	2	0	0	1	1	0	0
12	47	1	1	0	0	0	0	0	5	0	1	1	0	1	0
12	48	1	1	0	0	0	1	0	0	1	0	0	0	NA	0
12	49	1	1	0	0	0	1	0	5	0	1	1	1	1	0
12	50	1	1	0	0	0	1	0	3	1	0	0	0	NA	0
13	1	1	1	NA	0	0	0	0	5	0	0	NA	NA		NA
13	2	1	1	0	0	0	0	0	5	0	0	0	0	NA	0
13	3	1	1	0	0	0	0	0	5	0	0	0	0	NA	0
13	4	1	1	0	0	0	0	0	5	0	0	0	0	NA	0
13	5	1	1	0	0	0	0	0	5	0	0	0	0	NA	0
13	6	1	1	0	0	0	0	0	5	0	0	0	0	NA	0
13	7	1	1	0	0	0	0	0	5	0	0	0	0	NA	0
13	8	1	1	0	0	0	0	0	5	0	0	0	0	NA	0
13	9	1	1	0	0	0	0	0	5	0	0	0	0	NA	0
13	10	1	1	0	0	0	0	0	5	0	0	0	0	NA	0
13	11	1	1	0	0	0	0	0	5	0	0	0	0	NA	0
13	12	1	1	0	0	0	0	0	5	0	0	0	0	NA	0
13	13	1	1	0	0	0	0	0	5	0	0	0	0	NA	0
13	14	1	1	0	0	0	0	0	5	0	0	0	0	NA	0
13	15	1	1	0	0	0	0	0	5	0	0	0	0	NA	0
13	16	1	1	0	0	0	0	0	5	0	0	0	0	NA	0
13	17	1	1	0	0	0	0	0	5	0	0	0	0	NA	0
13	18	1	1	0	0	0	0	0	5	0	0	0	0	NA	0
13	19	1	1	0	0	0	0	0	5	0	0	0	0	NA	0
13	20	1	1	0	0	0	0	0	5	0	0	0	0	NA	0
13	21	1	1	0	0	0	0	0	5	0	0	0	0	NA	0
13	22	1	1	0	0	0	0	0	5	0	0	0	0	NA	0
13	23	1	1	0	0	0	0	0	5	0	0	0	0	NA	0
13	24	1	1	0	0	0	0	0	5	0	0	0	0	NA	0
13	25	1	1	0	0	0	0	0	5	0	0	0	0	NA	0
13	26	1	1	0	0	0	0	0	5	0	0	0	0	NA	0
13	27	1	1	0	0	0	0	0	5	0	0	0	0	NA	0
13	28	1	1	0	0	0	0	0	5	0	0	0	0	NA	0
13	29	1	1	0	0	0	0	0	5	0	0	0	0	NA	0
13	30	1	1	0	0	0	0	0	5	0	0	0	0	NA	0
13	31	1	1	0	0	0	0	0	5	0	0	0	0	NA	0
13	32	1	1	0	0	0	0	0	5	0	0	0	0	NA	0
13	33	1	1	0	0	0	0	0	5	0	0	0	0	NA	0
13	34	1	1	0	0	0	0	0	5	0	0	0	0	NA	0
13	35	1	1	0	0	0	0	0	5	0	0	0	0	NA	0
13	36	1	1	0	0	0	0	0	5	0	0	0	0	NA	0
13	37	1	1	0	0	0	0	0	5	0	0	0	0	NA	0
13	38	1	1	0	0	0	0	0	5	0	0	0	0	NA	0
13	39	1	1	0	0	0	0	0	5	0	0	0	0	NA	0
13	40	1	1	0	0	0	0	0	5	0	0	0	0	NA	0
13	41	1	1	0	0	0	0	0	5	0	0	0	0	NA	0
13	42	1	1	0	0	0	0	0	5	0	0	0	0	NA	0
13	43	1	1	0	0	0	0	0	5	0	0	0	0	NA	0
13	44	1	1	0	0	0	0	0	5	0	0	0	0	NA	0
13	45	1	1	0	0	0	0	0	5	0	0	0	0	NA	0
13	46	1	1	0	0	0	0	0	5	0	0	0	0	NA	0
13	47	1	1	0	0	0	0	0	5	0	0	0	0	NA	0
13	48	1	1	0	0	0	0	0	5	0	0	0	0	NA	0
13	49	1	1	0	0	0	0	0	5	0	0	0	0	NA	0
13	50	1	1	0	0	0	0	0	5	0	0	0	0	NA	0
14	1	1	1	NA	0	0	0	0	5	0	0	NA	NA		NA
14	2	1	1	0	0	0	0	0	5	0	0	0	0	NA	0
14	3	1	1	0	0	0	0	0	5	0	0	0	0	NA	0
14	4	1	1	0	0	0	0	0	5	0	0	0	0	NA	0
14	5	1	1	0	0	0	0	0	5	0	0	0	0	NA	0
14	6	1	1	0	0	0	0	0	5	0	0	0	0	NA	0
14	7	1	1	0	0	0	0	0	5	0	0	0	0	NA	0
14	8	1	1	0	0	0	0	0	5	0	0	0	0	NA	0
14	9	1	1	0	0	0	0	0	5	0	0	0	0	NA	0
14	10	1	1	0	0	0	0	0	5	0	0	0	0	NA	0
14	11	1	1	0	0	0	0	0	5	0	0	0	0	NA	0
14	12	1	1	0	0	0	0	0	5	0	0	0	0	NA	0
14	13	1	1	0	0	0	0	0	5	0	0	0	0	NA	0
14	14	1	1	0	0	0	0	0	5	0	0	0	0	NA	0
14	15	1	1	0	0	0	0	0	5	0	0	0	0	NA	0
14	16	1	1	0	0	0	0	0	5	0	0	0	0	NA	0
14	17	1	1	0	0	0	0	0	5	0	0	0	0	NA	0
14	18	1	1	0	0	0	0	0	5	0	0	0	0	NA	0
14	19	1	1	0	0	0	0	0	5	0	0	0	0	NA	0
14	20	1	1	0	0	0	0	0	5	0	0	0	0	NA	0
14	21	1	1	0	0	0	0	0	5	0	0	0	0	NA	0
14	22	1	1	0	0	0	0	0	5	0	0	0	0	NA	0
14	23	1	1	0	0	0	0	0	5	0	0	0	0	NA	0
14	24	1	1	0	0	0	0	0	5	0	0	0	0	NA	0
14	25	1	1	0	0	0	0	0	5	0	0	0	0	NA	0
14	26	1	1	0	0	0	0	0	5	0	0	0	0	NA	0
14	27	1	1	0	0	0	0	0	5	0	0	0	0	NA	0
14	28	1	1	0	0	0	0	0	5	0	0	0	0	NA	0
14	29	1	1	0	0	0	0	0	5	0	0	0	0	NA	0
14	30	1	1	0	0	0	0	0	5	0	0	0	0	NA	0
14	31	1	1	0	0	0	0	0	5	0	0	0	0	NA	0
14	32	1	1	0	0	0	0	0	5	0	0	0	0	NA	0
14	33	1	1	0	0	0	0	0	5	0	0	0	0	NA	0
14	34	1	1	0	0	0	0	0	5	0	0	0	0	NA	0
14	35	1	1	0	0	0	0	0	5	0	0	0	0	NA	0
14	36	1	1	0	0	0	0	0	5	0	0	0	0	NA	0
14	37	1	1	0	0	0	0	0	5	0	0	0	0	NA	0
14	38	1	1	0	0	0	0	0	5	0	0	0	0	NA	0
14	39	1	1	0	0	0	0	0	5	0	0	0	0	NA	0
14	40	1	1	0	0	0	0	0	5	0	0	0	0	NA	0
14	41	1	1	0	0	0	0	0	5	0	0	0	0	NA	0
14	42	1	1	0	0	0	0	0	5	0	0	0	0	NA	0
14	43	1	1	0	0	0	0	0	5	0	0	0	0	NA	0
14	44	1	1	0	0	0	0	0	5	0	0	0	0	NA	0
14	45	1	1	0	0	0	0	0	5	0	0	0	0	NA	0
14	46	1	1	0	0	0	0	0	5	0	0	0	0	NA	0
14	47	1	1	0	0	0	0	0	5	0	0	0	0	NA	0
14	48	1	1	0	0	0	0	0	5	0	0	0	0	NA	0
14	49	1	1	0	0	0	0	0	5	0	0	0	0	NA	0
14	50	1	1	0	0	0	0	0	5	0	0	0	0	NA	0
1	1	0	1	NA	0	0	0	1	5	0	1	NA	NA		NA
1	2	0	1	0	0	0	0	1	5	0	1	0	0	NA	0
1	3	0	1	0	0	0	0	1	5	0	1	0	0	NA	0
1	4	0	1	0	0	0	0	1	4	0	0	0	0	NA	0
1	5	0	1	0	0	0	0	1	4	0	0	1	0	0	0
1	6	0	1	0	0	0	0	1	4	0	0	1	0	0	0
1	7	0	1	0	0	0	1	1	4	0	0	1	0	0	0
1	8	0	1	0	0	0	0	1	4	0	0	1	0	0	0
1	9	0	1	0	0	0	0	1	5	0	1	1	0	1	0
1	10	0	1	0	1	0	NA	1	0	1	0	0	0	NA	0
1	11	0	1	1	1	0	NA	1	0	1	0	NA	NA		0
1	12	0	1	1	0	0	0	1	4	0	0	NA	NA		0
1	13	0	1	0	0	0	0	1	4	0	0	1	0	0	0
1	14	0	1	0	0	0	0	1	1	1	0	1	0	0	0
1	15	0	1	0	0	0	0	1	1	1	0	1	1	0	0
1	16	0	1	0	0	0	0	1	1	1	0	1	1	0	0
1	17	0	1	0	0	0	0	1	1	1	0	1	1	0	0
1	18	0	1	0	0	0	0	1	1	1	0	1	1	0	0
1	19	0	1	0	0	0	0	1	1	1	0	1	1	0	0
1	20	0	1	0	0	0	0	1	1	1	0	1	1	0	0
1	21	0	1	0	0	0	0	1	4	0	0	1	1	1	0
1	22	0	1	0	0	0	0	1	5	0	1	1	0	1	0
1	23	0	1	0	0	0	0	1	5	0	1	0	0	NA	0
1	24	0	1	0	0	0	0	1	5	0	1	0	0	NA	0
1	25	0	1	0	0	0	0	1	5	0	1	0	0	NA	0
1	26	0	1	0	0	0	0	1	5	0	1	0	0	NA	0
1	27	0	1	0	0	0	0	1	5	0	1	0	0	NA	0
1	28	0	1	0	0	0	0	1	5	0	1	0	0	NA	0
1	29	0	1	0	0	0	0	1	5	0	1	0	0	NA	0
1	30	0	1	0	0	0	0	1	5	0	1	0	0	NA	0
1	31	0	1	0	0	0	0	1	5	0	1	0	0	NA	0
1	32	0	1	0	0	0	0	1	5	0	1	0	0	NA	0
1	33	0	1	0	0	0	0	1	5	0	1	0	0	NA	0
1	34	0	1	0	0	0	0	1	5	0	1	0	0	NA	0
1	35	0	1	0	0	0	0	1	5	0	1	0	0	NA	0
1	36	0	1	0	0	0	0	1	5	0	1	0	0	NA	0
1	37	0	1	0	0	0	0	1	5	0	1	0	0	NA	0
1	38	0	1	0	0	0	0	1	4	0	0	0	0	NA	0
1	39	0	1	0	0	0	0	1	5	0	1	1	0	1	0
1	40	0	1	0	0	0	0	1	5	0	1	0	0	NA	0
1	41	0	1	0	0	0	0	1	3	1	0	0	0	NA	0
1	42	0	1	0	0	0	0	1	3	1	0	1	1	0	0
1	43	0	1	0	0	0	0	1	3	1	0	1	1	0	0
1	44	0	1	0	0	0	0	1	3	1	0	1	1	0	0
1	45	0	1	0	0	0	0	1	3	1	0	1	1	0	0
1	46	0	1	0	0	0	0	1	3	1	0	1	1	0	0
1	47	0	1	0	0	0	0	1	3	1	0	1	1	0	0
1	48	0	1	0	0	0	0	1	3	1	0	1	1	0	0
1	49	0	1	0	0	0	0	1	3	1	0	1	1	0	0
1	50	0	1	0	0	0	0	1	3	1	0	1	1	0	0
11	1	1	0	NA	0	0	0	1	4	1	0	NA	NA	NA	NA
11	2	1	0	0	0	0	0	1	4	1	0	0	1	0	0
11	3	1	0	0	0	0	0	1	4	1	0	0	1	0	0
11	4	1	0	0	0	0	1	1	4	0	0	0	1	0	0
11	5	1	0	0	0	0	1	1	4	0	0	0	0	0	0
11	6	1	0	0	0	0	1	1	4	0	0	0	0	0	0
11	7	1	0	0	0	0	1	1	4	0	0	0	0	0	0
11	8	1	0	0	0	0	1	1	4	0	0	1	0	0	0
11	9	1	0	0	0	0	0	1	4	1	0	0	0	0	0
11	10	1	0	0	0	1	NA	1	4	0	1	0	1	0	0
11	11	1	0	0	0	1	NA	1	4	0	1	NA	NA		1
11	12	1	0	0	0	0	1	1	4	0	0	NA	NA		1
11	13	1	0	0	0	0	1	1	4	0	0	0	0	0	0
11	14	1	0	0	0	0	1	1	4	0	1	0	0	0	0
11	15	1	0	0	0	0	1	1	4	0	1	0	0	0	0
11	16	1	0	0	0	0	1	1	4	0	1	0	0	0	0
11	17	1	0	0	0	0	1	1	4	0	1	0	0	0	0
11	18	1	0	0	0	0	1	1	4	0	1	0	0	0	0
11	19	1	0	0	0	0	1	1	4	0	1	0	0	0	0
11	20	1	0	0	0	0	1	1	4	0	1	0	0	0	0
11	21	1	0	0	0	0	1	1	4	0	0	0	0	0	0
11	22	1	0	0	0	0	0	1	4	1	0	0	0	0	0
11	23	1	0	0	0	0	0	1	4	1	0	0	1	0	0
11	24	1	0	0	0	0	0	1	4	1	0	0	1	0	0
11	25	1	0	0	0	0	0	1	4	1	0	0	1	0	0
11	26	1	0	0	0	0	0	1	4	1	0	0	1	0	0
11	27	1	0	0	0	0	0	1	4	1	0	0	1	0	0
11	28	1	0	0	0	0	0	1	4	1	0	0	1	0	0
11	29	1	0	0	0	0	0	1	4	1	0	0	1	0	0
11	30	1	0	0	0	0	0	1	4	1	0	0	1	0	0
11	31	1	0	0	0	0	0	1	4	1	0	0	1	0	0
11	32	1	0	0	0	0	0	1	4	1	0	0	1	0	0
11	33	1	0	0	0	0	0	1	4	1	0	0	1	0	0
11	34	1	0	0	0	0	0	1	4	1	0	0	1	0	0
11	35	1	0	0	0	0	0	1	4	1	0	0	1	0	0
11	36	1	0	0	0	0	0	1	4	1	0	0	1	0	0
11	37	1	0	0	0	0	0	1	4	1	0	0	1	0	0
11	38	1	0	0	0	0	1	1	4	0	0	0	1	0	0
11	39	1	0	0	0	0	0	1	4	1	0	0	0	0	0
11	40	1	0	0	0	0	0	1	4	1	0	0	1	0	0
11	41	1	0	0	0	0	1	1	4	0	1	0	1	0	0
11	42	1	0	0	0	0	1	1	4	0	1	0	0	0	0
11	43	1	0	0	0	0	1	1	4	0	1	0	0	0	0
11	44	1	0	0	0	0	1	1	4	0	1	0	0	0	0
11	45	1	0	0	0	0	1	1	4	0	1	0	0	0	0
11	46	1	0	0	0	0	1	1	4	0	1	0	0	0	0
11	47	1	0	0	0	0	1	1	4	0	1	0	0	0	0
11	48	1	0	0	0	0	1	1	4	0	1	0	0	0	0
11	49	1	0	0	0	0	1	1	4	0	1	0	0	0	0
11	50	1	0	0	0	0	1	1	4	0	1	0	0	0	0
2	1	0	1	NA	0	0	0	1	1	1	0	NA	NA		NA
2	2	0	1	0	0	0	0	1	5	0	0	0	1	1	0
2	3	0	1	0	0	0	0	1	5	0	0	0	0	NA	0
2	4	0	1	0	0	0	0	1	5	0	0	0	0	NA	0
2	5	0	1	0	0	0	0	1	5	0	0	0	0	NA	0
2	6	0	1	0	0	0	0	1	5	0	0	0	0	NA	0
2	7	0	1	0	0	0	0	1	5	0	0	0	0	NA	0
2	8	0	1	0	0	0	0	1	5	0	0	0	0	NA	0
2	9	0	1	0	0	0	0	1	5	0	0	0	0	NA	0
2	10	0	1	0	0	0	0	1	5	0	0	0	0	NA	0
2	11	0	1	0	0	0	0	1	5	0	0	0	0	NA	0
2	12	0	1	0	0	0	0	1	5	0	0	0	0	NA	0
2	13	0	1	0	0	0	0	1	5	0	0	0	0	NA	0
2	14	0	1	0	0	0	0	1	5	0	0	0	0	NA	0
2	15	0	1	0	0	0	0	1	5	0	0	0	0	NA	0
2	16	0	1	0	0	0	0	1	5	0	0	0	0	NA	0
2	17	0	1	0	0	0	0	1	5	0	0	0	0	NA	0
2	18	0	1	0	0	0	0	1	5	0	0	0	0	NA	0
2	19	0	1	0	0	0	0	1	5	0	0	0	0	NA	0
2	20	0	1	0	0	0	0	1	5	0	0	0	0	NA	0
2	21	0	1	0	0	0	0	1	5	0	0	0	0	NA	0
2	22	0	1	0	0	0	0	1	5	0	0	0	0	NA	0
2	23	0	1	0	0	0	0	1	5	0	0	0	0	NA	0
2	24	0	1	0	0	0	0	1	5	0	0	0	0	NA	0
2	25	0	1	0	0	0	0	1	5	0	0	0	0	NA	0
2	26	0	1	0	0	0	0	1	5	0	0	0	0	NA	0
2	27	0	1	0	0	0	0	1	5	0	0	0	0	NA	0
2	28	0	1	0	0	0	0	1	5	0	0	0	0	NA	0
2	29	0	1	0	0	0	0	1	5	0	0	0	0	NA	0
2	30	0	1	0	0	0	0	1	5	0	0	0	0	NA	0
2	31	0	1	0	0	0	0	1	5	0	0	0	0	NA	0
2	32	0	1	0	0	0	0	1	5	0	0	0	0	NA	0
2	33	0	1	0	0	0	0	1	5	0	0	0	0	NA	0
2	34	0	1	0	0	0	0	1	5	0	0	0	0	NA	0
2	35	0	1	0	0	0	0	1	5	0	0	0	0	NA	0
2	36	0	1	0	0	0	0	1	5	0	0	0	0	NA	0
2	37	0	1	0	0	0	0	1	5	0	0	0	0	NA	0
2	38	0	1	0	0	0	0	1	5	0	0	0	0	NA	0
2	39	0	1	0	0	0	0	1	5	0	0	0	0	NA	0
2	40	0	1	0	0	0	0	1	5	0	0	0	0	NA	0
2	41	0	1	0	0	0	0	1	5	0	0	0	0	NA	0
2	42	0	1	0	0	0	0	1	5	0	0	0	0	NA	0
2	43	0	1	0	0	0	0	1	5	0	0	0	0	NA	0
2	44	0	1	0	0	0	0	1	5	0	0	0	0	NA	0
2	45	0	1	0	0	0	0	1	5	0	0	0	0	NA	0
2	46	0	1	0	0	0	0	1	5	0	0	0	0	NA	0
2	47	0	1	0	0	0	0	1	5	0	0	0	0	NA	0
2	48	0	1	0	0	0	0	1	5	0	0	0	0	NA	0
2	49	0	1	0	0	0	0	1	5	0	0	0	0	NA	0
2	50	0	1	0	0	0	0	1	5	0	0	0	0	NA	0
12	1	1	0	NA	0	0	0	1	5	0	1	NA	NA		NA
12	2	1	0	0	0	0	0	1	5	0	0	0	0	NA	0
12	3	1	0	0	0	0	0	1	5	0	0	0	0	NA	0
12	4	1	0	0	0	0	0	1	5	0	0	0	0	NA	0
12	5	1	0	0	0	0	0	1	5	0	0	0	0	NA	0
12	6	1	0	0	0	0	0	1	5	0	0	0	0	NA	0
12	7	1	0	0	0	0	0	1	5	0	0	0	0	NA	0
12	8	1	0	0	0	0	0	1	5	0	0	0	0	NA	0
12	9	1	0	0	0	0	0	1	5	0	0	0	0	NA	0
12	10	1	0	0	0	0	0	1	5	0	0	0	0	NA	0
12	11	1	0	0	0	0	0	1	5	0	0	0	0	NA	0
12	12	1	0	0	0	0	0	1	5	0	0	0	0	NA	0
12	13	1	0	0	0	0	0	1	5	0	0	0	0	NA	0
12	14	1	0	0	0	0	0	1	5	0	0	0	0	NA	0
12	15	1	0	0	0	0	0	1	5	0	0	0	0	NA	0
12	16	1	0	0	0	0	0	1	5	0	0	0	0	NA	0
12	17	1	0	0	0	0	0	1	5	0	0	0	0	NA	0
12	18	1	0	0	0	0	0	1	5	0	0	0	0	NA	0
12	19	1	0	0	0	0	0	1	5	0	0	0	0	NA	0
12	20	1	0	0	0	0	0	1	5	0	0	0	0	NA	0
12	21	1	0	0	0	0	0	1	5	0	0	0	0	NA	0
12	22	1	0	0	0	0	0	1	5	0	0	0	0	NA	0
12	23	1	0	0	0	0	0	1	5	0	0	0	0	NA	0
12	24	1	0	0	0	0	0	1	5	0	0	0	0	NA	0
12	25	1	0	0	0	0	0	1	5	0	0	0	0	NA	0
12	26	1	0	0	0	0	0	1	5	0	0	0	0	NA	0
12	27	1	0	0	0	0	0	1	5	0	0	0	0	NA	0
12	28	1	0	0	0	0	0	1	5	0	0	0	0	NA	0
12	29	1	0	0	0	0	0	1	5	0	0	0	0	NA	0
12	30	1	0	0	0	0	0	1	5	0	0	0	0	NA	0
12	31	1	0	0	0	0	0	1	5	0	0	0	0	NA	0
12	32	1	0	0	0	0	0	1	5	0	0	0	0	NA	0
12	33	1	0	0	0	0	0	1	5	0	0	0	0	NA	0
12	34	1	0	0	0	0	0	1	5	0	0	0	0	NA	0
12	35	1	0	0	0	0	0	1	5	0	0	0	0	NA	0
12	36	1	0	0	0	0	0	1	5	0	0	0	0	NA	0
12	37	1	0	0	0	0	0	1	5	0	0	0	0	NA	0
12	38	1	0	0	0	0	0	1	5	0	0	0	0	NA	0
12	39	1	0	0	0	0	0	1	5	0	0	0	0	NA	0
12	40	1	0	0	0	0	0	1	5	0	0	0	0	NA	0
12	41	1	0	0	0	0	0	1	5	0	0	0	0	NA	0
12	42	1	0	0	0	0	0	1	5	0	0	0	0	NA	0
12	43	1	0	0	0	0	0	1	5	0	0	0	0	NA	0
12	44	1	0	0	0	0	0	1	5	0	0	0	0	NA	0
12	45	1	0	0	0	0	0	1	5	0	0	0	0	NA	0
12	46	1	0	0	0	0	0	1	5	0	0	0	0	NA	0
12	47	1	0	0	0	0	0	1	5	0	0	0	0	NA	0
12	48	1	0	0	0	0	0	1	5	0	0	0	0	NA	0
12	49	1	0	0	0	0	0	1	5	0	0	0	0	NA	0
12	50	1	0	0	0	0	0	1	5	0	0	0	0	NA	0
3	1	0	1	NA	0	0	0	1	5	0	0	NA	NA		NA
3	2	0	1	0	0	0	0	1	5	0	0	0	0	NA	0
3	3	0	1	0	0	0	0	1	5	0	0	0	0	NA	0
3	4	0	1	0	0	0	0	1	5	0	0	0	0	NA	0
3	5	0	1	0	0	0	0	1	5	0	0	0	0	NA	0
3	6	0	1	0	0	0	0	1	5	0	0	0	0	NA	0
3	7	0	1	0	0	0	0	1	5	0	0	0	0	NA	0
3	8	0	1	0	0	0	0	1	5	0	0	0	0	NA	0
3	9	0	1	0	0	0	0	1	5	0	0	0	0	NA	0
3	10	0	1	0	0	0	0	1	5	0	0	0	0	NA	0
3	11	0	1	0	0	0	0	1	5	0	0	0	0	NA	0
3	12	0	1	0	0	0	0	1	5	0	0	0	0	NA	0
3	13	0	1	0	0	0	0	1	5	0	0	0	0	NA	0
3	14	0	1	0	0	0	0	1	5	0	0	0	0	NA	0
3	15	0	1	0	0	0	0	1	5	0	0	0	0	NA	0
3	16	0	1	0	0	0	0	1	5	0	0	0	0	NA	0
3	17	0	1	0	0	0	0	1	5	0	0	0	0	NA	0
3	18	0	1	0	0	0	0	1	5	0	0	0	0	NA	0
3	19	0	1	0	0	0	0	1	5	0	0	0	0	NA	0
3	20	0	1	0	0	0	0	1	5	0	0	0	0	NA	0
3	21	0	1	0	0	0	0	1	5	0	0	0	0	NA	0
3	22	0	1	0	0	0	0	1	5	0	0	0	0	NA	0
3	23	0	1	0	0	0	0	1	5	0	0	0	0	NA	0
3	24	0	1	0	0	0	0	1	5	0	0	0	0	NA	0
3	25	0	1	0	0	0	0	1	5	0	0	0	0	NA	0
3	26	0	1	0	0	0	0	1	5	0	0	0	0	NA	0
3	27	0	1	0	0	0	0	1	5	0	0	0	0	NA	0
3	28	0	1	0	0	0	0	1	5	0	0	0	0	NA	0
3	29	0	1	0	0	0	0	1	5	0	0	0	0	NA	0
3	30	0	1	0	0	0	0	1	5	0	0	0	0	NA	0
3	31	0	1	0	0	0	0	1	5	0	0	0	0	NA	0
3	32	0	1	0	0	0	0	1	5	0	0	0	0	NA	0
3	33	0	1	0	0	0	0	1	5	0	0	0	0	NA	0
3	34	0	1	0	0	0	0	1	5	0	0	0	0	NA	0
3	35	0	1	0	0	0	0	1	5	0	0	0	0	NA	0
3	36	0	1	0	0	0	0	1	5	0	0	0	0	NA	0
3	37	0	1	0	0	0	0	1	5	0	0	0	0	NA	0
3	38	0	1	0	0	0	0	1	5	0	0	0	0	NA	0
3	39	0	1	0	0	0	0	1	5	0	0	0	0	NA	0
3	40	0	1	0	0	0	0	1	5	0	0	0	0	NA	0
3	41	0	1	0	0	0	0	1	5	0	0	0	0	NA	0
3	42	0	1	0	0	0	0	1	5	0	0	0	0	NA	0
3	43	0	1	0	0	0	0	1	5	0	0	0	0	NA	0
3	44	0	1	0	0	0	0	1	5	0	0	0	0	NA	0
3	45	0	1	0	0	0	0	1	5	0	0	0	0	NA	0
3	46	0	1	0	0	0	0	1	5	0	0	0	0	NA	0
3	47	0	1	0	0	0	0	1	5	0	0	0	0	NA	0
3	48	0	1	0	0	0	0	1	5	0	0	0	0	NA	0
3	49	0	1	0	0	0	0	1	5	0	0	0	0	NA	0
3	50	0	1	0	0	0	0	1	5	0	0	0	0	NA	0
13	1	1	0	NA	0	0	0	1	5	0	0	NA	NA		NA
13	2	1	0	0	0	0	0	1	5	0	0	0	0	NA	0
13	3	1	0	0	0	0	0	1	5	0	0	0	0	NA	0
13	4	1	0	0	0	0	0	1	5	0	0	0	0	NA	0
13	5	1	0	0	0	0	0	1	5	0	0	0	0	NA	0
13	6	1	0	0	0	0	0	1	5	0	0	0	0	NA	0
13	7	1	0	0	0	0	0	1	5	0	0	0	0	NA	0
13	8	1	0	0	0	0	0	1	5	0	0	0	0	NA	0
13	9	1	0	0	0	0	0	1	5	0	0	0	0	NA	0
13	10	1	0	0	0	0	0	1	5	0	0	0	0	NA	0
13	11	1	0	0	0	0	0	1	5	0	0	0	0	NA	0
13	12	1	0	0	0	0	0	1	5	0	0	0	0	NA	0
13	13	1	0	0	0	0	0	1	5	0	0	0	0	NA	0
13	14	1	0	0	0	0	0	1	5	0	0	0	0	NA	0
13	15	1	0	0	0	0	0	1	5	0	0	0	0	NA	0
13	16	1	0	0	0	0	0	1	5	0	0	0	0	NA	0
13	17	1	0	0	0	0	0	1	5	0	0	0	0	NA	0
13	18	1	0	0	0	0	0	1	5	0	0	0	0	NA	0
13	19	1	0	0	0	0	0	1	5	0	0	0	0	NA	0
13	20	1	0	0	0	0	0	1	5	0	0	0	0	NA	0
13	21	1	0	0	0	0	0	1	5	0	0	0	0	NA	0
13	22	1	0	0	0	0	0	1	5	0	0	0	0	NA	0
13	23	1	0	0	0	0	0	1	5	0	0	0	0	NA	0
13	24	1	0	0	0	0	0	1	5	0	0	0	0	NA	0
13	25	1	0	0	0	0	0	1	5	0	0	0	0	NA	0
13	26	1	0	0	0	0	0	1	5	0	0	0	0	NA	0
13	27	1	0	0	0	0	0	1	5	0	0	0	0	NA	0
13	28	1	0	0	0	0	0	1	5	0	0	0	0	NA	0
13	29	1	0	0	0	0	0	1	5	0	0	0	0	NA	0
13	30	1	0	0	0	0	0	1	5	0	0	0	0	NA	0
13	31	1	0	0	0	0	0	1	5	0	0	0	0	NA	0
13	32	1	0	0	0	0	0	1	5	0	0	0	0	NA	0
13	33	1	0	0	0	0	0	1	5	0	0	0	0	NA	0
13	34	1	0	0	0	0	0	1	5	0	0	0	0	NA	0
13	35	1	0	0	0	0	0	1	5	0	0	0	0	NA	0
13	36	1	0	0	0	0	0	1	5	0	0	0	0	NA	0
13	37	1	0	0	0	0	0	1	5	0	0	0	0	NA	0
13	38	1	0	0	0	0	0	1	5	0	0	0	0	NA	0
13	39	1	0	0	0	0	0	1	5	0	0	0	0	NA	0
13	40	1	0	0	0	0	0	1	5	0	0	0	0	NA	0
13	41	1	0	0	0	0	0	1	5	0	0	0	0	NA	0
13	42	1	0	0	0	0	0	1	5	0	0	0	0	NA	0
13	43	1	0	0	0	0	0	1	5	0	0	0	0	NA	0
13	44	1	0	0	0	0	0	1	5	0	0	0	0	NA	0
13	45	1	0	0	0	0	0	1	5	0	0	0	0	NA	0
13	46	1	0	0	0	0	0	1	5	0	0	0	0	NA	0
13	47	1	0	0	0	0	0	1	5	0	0	0	0	NA	0
13	48	1	0	0	0	0	0	1	5	0	0	0	0	NA	0
13	49	1	0	0	0	0	0	1	5	0	0	0	0	NA	0
13	50	1	0	0	0	0	0	1	5	0	0	0	0	NA	0
4	1	0	1	NA	0	0	0	1	3	1	0	NA	NA		NA
4	2	0	1	0	0	0	0	1	5	0	0	1	1	1	0
4	3	0	1	0	0	0	0	1	5	0	0	0	0	NA	0
4	4	0	1	0	0	0	0	1	5	0	0	0	0	NA	0
4	5	0	1	0	0	0	0	1	5	0	0	0	0	NA	0
4	6	0	1	0	0	0	0	1	5	0	0	0	0	NA	0
4	7	0	1	0	0	0	0	1	5	0	0	0	0	NA	0
4	8	0	1	0	0	0	0	1	5	0	0	0	0	NA	0
4	9	0	1	0	0	0	0	1	5	0	0	0	0	NA	0
4	10	0	1	0	0	0	0	1	5	0	0	0	0	NA	0
4	11	0	1	0	0	0	0	1	5	0	0	0	0	NA	0
4	12	0	1	0	0	0	0	1	5	0	0	0	0	NA	0
4	13	0	1	0	0	0	0	1	5	0	0	0	0	NA	0
4	14	0	1	0	0	0	0	1	5	0	0	0	0	NA	0
4	15	0	1	0	0	0	0	1	5	0	0	0	0	NA	0
4	16	0	1	0	0	0	0	1	5	0	0	0	0	NA	0
4	17	0	1	0	0	0	0	1	5	0	0	0	0	NA	0
4	18	0	1	0	0	0	0	1	5	0	0	0	0	NA	0
4	19	0	1	0	0	0	0	1	5	0	0	0	0	NA	0
4	20	0	1	0	0	0	0	1	5	0	0	0	0	NA	0
4	21	0	1	0	0	0	0	1	5	0	0	0	0	NA	0
4	22	0	1	0	0	0	0	1	5	0	0	0	0	NA	0
4	23	0	1	0	0	0	0	1	5	0	0	0	0	NA	0
4	24	0	1	0	0	0	0	1	5	0	0	0	0	NA	0
4	25	0	1	0	0	0	0	1	5	0	0	0	0	NA	0
4	26	0	1	0	0	0	0	1	5	0	0	0	0	NA	0
4	27	0	1	0	0	0	0	1	5	0	0	0	0	NA	0
4	28	0	1	0	0	0	0	1	5	0	0	0	0	NA	0
4	29	0	1	0	0	0	0	1	5	0	0	0	0	NA	0
4	30	0	1	0	0	0	0	1	5	0	0	0	0	NA	0
4	31	0	1	0	0	0	0	1	5	0	0	0	0	NA	0
4	32	0	1	0	0	0	0	1	5	0	0	0	0	NA	0
4	33	0	1	0	0	0	0	1	5	0	0	0	0	NA	0
4	34	0	1	0	0	0	0	1	5	0	0	0	0	NA	0
4	35	0	1	0	0	0	0	1	5	0	0	0	0	NA	0
4	36	0	1	0	0	0	0	1	5	0	0	0	0	NA	0
4	37	0	1	0	0	0	0	1	5	0	0	0	0	NA	0
4	38	0	1	0	0	0	0	1	5	0	0	0	0	NA	0
4	39	0	1	0	0	0	0	1	5	0	0	0	0	NA	0
4	40	0	1	0	0	0	0	1	5	0	0	0	0	NA	0
4	41	0	1	0	0	0	0	1	5	0	0	0	0	NA	0
4	42	0	1	0	0	0	0	1	5	0	0	0	0	NA	0
4	43	0	1	0	0	0	0	1	5	0	0	0	0	NA	0
4	44	0	1	0	0	0	0	1	5	0	0	0	0	NA	0
4	45	0	1	0	0	0	0	1	5	0	0	0	0	NA	0
4	46	0	1	0	0	0	0	1	5	0	0	0	0	NA	0
4	47	0	1	0	0	0	0	1	5	0	0	0	0	NA	0
4	48	0	1	0	0	0	0	1	5	0	0	0	0	NA	0
4	49	0	1	0	0	0	0	1	5	0	0	0	0	NA	0
4	50	0	1	0	0	0	0	1	5	0	0	0	0	NA	0
14	1	1	0	NA	0	0	1	1	5	0	1	NA	NA		NA
14	2	1	0	0	0	0	0	1	5	0	0	0	0	NA	0
14	3	1	0	0	0	0	0	1	5	0	0	0	0	NA	0
14	4	1	0	0	0	0	0	1	5	0	0	0	0	NA	0
14	5	1	0	0	0	0	0	1	5	0	0	0	0	NA	0
14	6	1	0	0	0	0	0	1	5	0	0	0	0	NA	0
14	7	1	0	0	0	0	0	1	5	0	0	0	0	NA	0
14	8	1	0	0	0	0	0	1	5	0	0	0	0	NA	0
14	9	1	0	0	0	0	0	1	5	0	0	0	0	NA	0
14	10	1	0	0	0	0	0	1	5	0	0	0	0	NA	0
14	11	1	0	0	0	0	0	1	5	0	0	0	0	NA	0
14	12	1	0	0	0	0	0	1	5	0	0	0	0	NA	0
14	13	1	0	0	0	0	0	1	5	0	0	0	0	NA	0
14	14	1	0	0	0	0	0	1	5	0	0	0	0	NA	0
14	15	1	0	0	0	0	0	1	5	0	0	0	0	NA	0
14	16	1	0	0	0	0	0	1	5	0	0	0	0	NA	0
14	17	1	0	0	0	0	0	1	5	0	0	0	0	NA	0
14	18	1	0	0	0	0	0	1	5	0	0	0	0	NA	0
14	19	1	0	0	0	0	0	1	5	0	0	0	0	NA	0
14	20	1	0	0	0	0	0	1	5	0	0	0	0	NA	0
14	21	1	0	0	0	0	0	1	5	0	0	0	0	NA	0
14	22	1	0	0	0	0	0	1	5	0	0	0	0	NA	0
14	23	1	0	0	0	0	0	1	5	0	0	0	0	NA	0
14	24	1	0	0	0	0	0	1	5	0	0	0	0	NA	0
14	25	1	0	0	0	0	0	1	5	0	0	0	0	NA	0
14	26	1	0	0	0	0	0	1	5	0	0	0	0	NA	0
14	27	1	0	0	0	0	0	1	5	0	0	0	0	NA	0
14	28	1	0	0	0	0	0	1	5	0	0	0	0	NA	0
14	29	1	0	0	0	0	0	1	5	0	0	0	0	NA	0
14	30	1	0	0	0	0	0	1	5	0	0	0	0	NA	0
14	31	1	0	0	0	0	0	1	5	0	0	0	0	NA	0
14	32	1	0	0	0	0	0	1	5	0	0	0	0	NA	0
14	33	1	0	0	0	0	0	1	5	0	0	0	0	NA	0
14	34	1	0	0	0	0	0	1	5	0	0	0	0	NA	0
14	35	1	0	0	0	0	0	1	5	0	0	0	0	NA	0
14	36	1	0	0	0	0	0	1	5	0	0	0	0	NA	0
14	37	1	0	0	0	0	0	1	5	0	0	0	0	NA	0
14	38	1	0	0	0	0	0	1	5	0	0	0	0	NA	0
14	39	1	0	0	0	0	0	1	5	0	0	0	0	NA	0
14	40	1	0	0	0	0	0	1	5	0	0	0	0	NA	0
14	41	1	0	0	0	0	0	1	5	0	0	0	0	NA	0
14	42	1	0	0	0	0	0	1	5	0	0	0	0	NA	0
14	43	1	0	0	0	0	0	1	5	0	0	0	0	NA	0
14	44	1	0	0	0	0	0	1	5	0	0	0	0	NA	0
14	45	1	0	0	0	0	0	1	5	0	0	0	0	NA	0
14	46	1	0	0	0	0	0	1	5	0	0	0	0	NA	0
14	47	1	0	0	0	0	0	1	5	0	0	0	0	NA	0
14	48	1	0	0	0	0	0	1	5	0	0	0	0	NA	0
14	49	1	0	0	0	0	0	1	5	0	0	0	0	NA	0
14	50	1	0	0	0	0	0	1	5	0	0	0	0	NA	0
5	1	0	0	NA	0	0	1	0	5	0	1	NA	NA		NA
5	2	0	0	0	0	0	0	0	5	0	1	0	0	NA	0
5	3	0	0	0	0	0	1	0	5	0	1	0	0	NA	0
5	4	0	0	0	0	0	0	0	5	0	1	0	0	NA	0
5	5	0	0	0	0	0	0	0	5	0	0	0	0	NA	0
5	6	0	0	0	0	0	0	0	5	0	0	0	0	NA	0
5	7	0	0	0	0	0	0	0	5	0	0	0	0	NA	0
5	8	0	0	0	0	0	0	0	5	0	0	0	0	NA	0
5	9	0	0	0	0	0	0	0	5	0	0	0	0	NA	0
5	10	0	0	0	0	0	0	0	5	0	0	0	0	NA	0
5	11	0	0	0	0	0	0	0	5	0	0	0	0	NA	0
5	12	0	0	0	0	0	0	0	5	0	0	0	0	NA	0
5	13	0	0	0	0	0	0	0	5	0	0	0	0	NA	0
5	14	0	0	0	0	0	0	0	5	0	0	0	0	NA	0
5	15	0	0	0	0	0	0	0	5	0	0	0	0	NA	0
5	16	0	0	0	0	0	0	0	5	0	0	0	0	NA	0
5	17	0	0	0	0	0	0	0	5	0	0	0	0	NA	0
5	18	0	0	0	0	0	0	0	5	0	0	0	0	NA	0
5	19	0	0	0	0	0	0	0	5	0	0	0	0	NA	0
5	20	0	0	0	0	0	0	0	5	0	0	0	0	NA	0
5	21	0	0	0	0	0	0	0	5	0	0	0	0	NA	0
5	22	0	0	0	0	0	0	0	5	0	0	0	0	NA	0
5	23	0	0	0	0	0	0	0	5	0	0	0	0	NA	0
5	24	0	0	0	0	0	0	0	5	0	0	0	0	NA	0
5	25	0	0	0	0	0	0	0	5	0	0	0	0	NA	0
5	26	0	0	0	0	0	0	0	5	0	0	0	0	NA	0
5	27	0	0	0	0	0	0	0	5	0	0	0	0	NA	0
5	28	0	0	0	0	0	0	0	5	0	0	0	0	NA	0
5	29	0	0	0	0	0	0	0	5	0	0	0	0	NA	0
5	30	0	0	0	0	0	0	0	5	0	0	0	0	NA	0
5	31	0	0	0	0	0	0	0	5	0	0	0	0	NA	0
5	32	0	0	0	0	0	0	0	5	0	0	0	0	NA	0
5	33	0	0	0	0	0	0	0	5	0	0	0	0	NA	0
5	34	0	0	0	0	0	0	0	5	0	0	0	0	NA	0
5	35	0	0	0	0	0	0	0	5	0	0	0	0	NA	0
5	36	0	0	0	0	0	0	0	5	0	0	0	0	NA	0
5	37	0	0	0	0	0	0	0	5	0	0	0	0	NA	0
5	38	0	0	0	0	0	0	0	5	0	0	0	0	NA	0
5	39	0	0	0	0	0	0	0	5	0	0	0	0	NA	0
5	40	0	0	0	0	0	0	0	5	0	0	0	0	NA	0
5	41	0	0	0	0	0	0	0	5	0	0	0	0	NA	0
5	42	0	0	0	0	0	0	0	5	0	0	0	0	NA	0
5	43	0	0	0	0	0	0	0	5	0	0	0	0	NA	0
5	44	0	0	0	0	0	0	0	5	0	0	0	0	NA	0
5	45	0	0	0	0	0	0	0	5	0	0	0	0	NA	0
5	46	0	0	0	0	0	0	0	5	0	0	0	0	NA	0
5	47	0	0	0	0	0	0	0	5	0	0	0	0	NA	0
5	48	0	0	0	0	0	0	0	5	0	0	0	0	NA	0
5	49	0	0	0	0	0	0	0	5	0	0	0	0	NA	0
5	50	0	0	0	0	0	0	0	5	0	0	0	0	NA	0
6	1	0	0	NA	0	0	0	0	3	1	0	NA	NA		NA
6	2	0	0	0	0	0	0	0	1	1	0	1	1	0	0
6	3	0	0	0	0	0	0	0	3	1	0	0	1	1	0
6	4	0	0	0	0	0	0	0	4	1	0	1	1	1	0
6	5	0	0	0	0	0	0	0	5	0	0	0	1	1	0
6	6	0	0	0	0	0	0	0	5	0	0	0	0	NA	0
6	7	0	0	0	0	0	0	0	5	0	0	0	0	NA	0
6	8	0	0	0	0	0	0	0	5	0	0	0	0	NA	0
6	9	0	0	0	0	0	0	0	5	0	0	0	0	NA	0
6	10	0	0	0	0	0	0	0	5	0	0	0	0	NA	0
6	11	0	0	0	0	0	0	0	5	0	0	0	0	NA	0
6	12	0	0	0	0	0	0	0	5	0	0	0	0	NA	0
6	13	0	0	0	0	0	0	0	5	0	0	0	0	NA	0
6	14	0	0	0	0	0	0	0	5	0	0	0	0	NA	0
6	15	0	0	0	0	0	0	0	5	0	0	0	0	NA	0
6	16	0	0	0	0	0	0	0	5	0	0	0	0	NA	0
6	17	0	0	0	0	0	0	0	5	0	0	0	0	NA	0
6	18	0	0	0	0	0	0	0	5	0	0	0	0	NA	0
6	19	0	0	0	0	0	0	0	5	0	0	0	0	NA	0
6	20	0	0	0	0	0	0	0	5	0	0	0	0	NA	0
6	21	0	0	0	0	0	0	0	5	0	0	0	0	NA	0
6	22	0	0	0	0	0	0	0	5	0	0	0	0	NA	0
6	23	0	0	0	0	0	0	0	5	0	0	0	0	NA	0
6	24	0	0	0	0	0	0	0	5	0	0	0	0	NA	0
6	25	0	0	0	0	0	0	0	5	0	0	0	0	NA	0
6	26	0	0	0	0	0	0	0	5	0	0	0	0	NA	0
6	27	0	0	0	0	0	0	0	5	0	0	0	0	NA	0
6	28	0	0	0	0	0	0	0	5	0	0	0	0	NA	0
6	29	0	0	0	0	0	0	0	5	0	0	0	0	NA	0
6	30	0	0	0	0	0	0	0	5	0	0	0	0	NA	0
6	31	0	0	0	0	0	0	0	5	0	0	0	0	NA	0
6	32	0	0	0	0	0	0	0	5	0	0	0	0	NA	0
6	33	0	0	0	0	0	0	0	5	0	0	0	0	NA	0
6	34	0	0	0	0	0	0	0	5	0	0	0	0	NA	0
6	35	0	0	0	0	0	0	0	5	0	0	0	0	NA	0
6	36	0	0	0	0	0	0	0	5	0	0	0	0	NA	0
6	37	0	0	0	0	0	0	0	5	0	0	0	0	NA	0
6	38	0	0	0	0	0	0	0	5	0	0	0	0	NA	0
6	39	0	0	0	0	0	0	0	5	0	0	0	0	NA	0
6	40	0	0	0	0	0	0	0	5	0	0	0	0	NA	0
6	41	0	0	0	0	0	0	0	5	0	0	0	0	NA	0
6	42	0	0	0	0	0	0	0	5	0	0	0	0	NA	0
6	43	0	0	0	0	0	0	0	5	0	0	0	0	NA	0
6	44	0	0	0	0	0	0	0	5	0	0	0	0	NA	0
6	45	0	0	0	0	0	0	0	5	0	0	0	0	NA	0
6	46	0	0	0	0	0	0	0	5	0	0	0	0	NA	0
6	47	0	0	0	0	0	0	0	5	0	0	0	0	NA	0
6	48	0	0	0	0	0	0	0	5	0	0	0	0	NA	0
6	49	0	0	0	0	0	0	0	5	0	0	0	0	NA	0
6	50	0	0	0	0	0	0	0	5	0	0	0	0	NA	0
7	1	0	0	NA	0	0	1	0	5	0	1	NA	NA		NA
7	2	0	0	0	0	0	1	0	2	0	1	0	0	NA	0
7	3	0	0	0	0	0	0	0	1	0	0	0	0	0	0
7	4	0	0	0	0	0	0	0	1	0	0	0	0	0	0
7	5	0	0	0	0	0	0	0	1	0	0	0	0	0	0
7	6	0	0	0	0	0	0	0	1	0	0	0	0	0	0
7	7	0	0	0	0	0	0	0	1	0	0	0	0	0	0
7	8	0	0	0	0	0	0	0	0	1	0	0	0	0	0
7	9	0	0	0	0	0	0	0	0	0	0	0	1	0	0
7	10	0	0	0	0	0	1	0	5	0	1	0	0	1	0
7	11	0	0	0	0	0	1	0	5	0	1	0	0	NA	0
7	12	0	0	0	0	0	1	0	5	0	1	0	0	NA	0
7	13	0	0	0	0	0	1	0	0	0	0	0	0	NA	0
7	14	0	0	0	0	0	1	0	0	0	0	0	0	0	0
7	15	0	0	0	0	0	0	0	0	0	0	0	0	0	0
7	16	0	0	0	0	0	0	0	0	0	0	0	0	0	0
7	17	0	0	0	1	0	NA	0	0	0	0	0	0	0	0
7	18	0	0	1	0	0	1	0	5	0	1	NA	NA		0
7	19	0	0	0	1	0	NA	0	0	0	0	0	0	NA	0
7	20	0	0	1	1	0	NA	0	0	0	0	NA	NA		0
7	21	0	0	1	0	0	0	0	5	0	1	NA	NA		0
7	22	0	0	0	0	0	0	0	0	0	0	0	0	NA	0
7	23	0	0	0	0	0	0	0	0	0	0	0	0	0	0
7	24	0	0	0	0	0	0	0	0	0	0	0	0	0	0
7	25	0	0	0	0	0	0	0	0	0	0	0	0	0	0
7	26	0	0	0	0	0	0	0	0	0	0	0	0	0	0
7	27	0	0	0	0	0	0	0	0	0	0	0	0	0	0
7	28	0	0	0	0	0	0	0	0	0	0	0	0	0	0
7	29	0	0	0	0	0	0	0	0	0	0	0	0	0	0
7	30	0	0	0	0	0	0	0	0	0	0	0	0	0	0
7	31	0	0	0	0	0	0	0	0	0	0	0	0	0	0
7	32	0	0	0	0	0	0	0	0	0	0	0	0	0	0
7	33	0	0	0	0	0	0	0	0	0	0	0	0	0	0
7	34	0	0	0	0	0	0	0	0	0	0	0	0	0	0
7	35	0	0	0	0	0	0	0	0	0	0	0	0	0	0
7	36	0	0	0	0	0	0	0	0	0	0	0	0	0	0
7	37	0	0	0	0	0	0	0	0	0	0	0	0	0	0
7	38	0	0	0	0	0	0	0	0	0	0	0	0	0	0
7	39	0	0	0	0	0	0	0	0	0	0	0	0	0	0
7	40	0	0	0	0	0	0	0	0	0	0	0	0	0	0
7	41	0	0	0	0	0	0	0	0	0	0	0	0	0	0
7	42	0	0	0	0	0	0	0	0	0	0	0	0	0	0
7	43	0	0	0	0	0	0	0	0	0	0	0	0	0	0
7	44	0	0	0	0	0	0	0	0	0	0	0	0	0	0
7	45	0	0	0	0	0	0	0	0	0	0	0	0	0	0
7	46	0	0	0	0	0	0	0	0	0	0	0	0	0	0
7	47	0	0	0	0	0	0	0	0	0	0	0	0	0	0
7	48	0	0	0	0	0	0	0	0	0	0	0	0	0	0
7	49	0	0	0	0	0	0	0	0	0	0	0	0	0	0
7	50	0	0	0	0	0	0	0	0	0	0	0	0	0	0
8	1	0	0	NA	0	0	0	0	1	1	0	NA	NA		NA
8	2	0	0	0	0	0	0	0	1	1	0	1	1	0	0
8	3	0	0	0	0	0	0	0	1	0	0	1	1	0	0
8	4	0	0	0	0	0	0	0	1	0	0	0	0	0	0
8	5	0	0	0	0	0	0	0	1	0	0	0	0	0	0
8	6	0	0	0	0	0	0	0	1	0	0	0	0	0	0
8	7	0	0	0	0	0	0	0	1	0	0	0	0	0	0
8	8	0	0	0	0	0	0	0	1	0	1	0	0	0	0
8	9	0	0	0	0	0	0	0	0	0	0	0	0	0	0
8	10	0	0	0	0	0	0	0	0	1	0	0	0	0	0
8	11	0	0	0	0	0	0	0	0	1	0	1	1	0	0
8	12	0	0	0	0	0	0	0	0	1	0	1	1	0	0
8	13	0	0	0	0	0	0	0	0	0	0	1	1	0	0
8	14	0	0	0	0	0	0	0	0	0	0	1	0	0	0
8	15	0	0	0	0	0	0	0	0	0	0	1	0	0	0
8	16	0	0	0	0	0	0	0	0	0	0	0	0	0	0
8	17	0	0	0	0	1	NA	0	0	0	0	0	0	0	0
8	18	0	0	0	0	0	0	0	0	1	0	NA	NA		1
8	19	0	0	0	0	1	NA	0	0	0	0	1	1	0	0
8	20	0	0	0	0	1	NA	0	0	0	0	NA	NA		1
8	21	0	0	0	0	0	0	0	0	1	0	NA	NA		1
8	22	0	0	0	0	0	0	0	0	0	0	0	1	0	0
8	23	0	0	0	0	0	0	0	0	0	0	0	0	0	0
8	24	0	0	0	0	0	0	0	0	0	0	0	0	0	0
8	25	0	0	0	0	0	0	0	0	0	0	0	0	0	0
8	26	0	0	0	0	0	0	0	0	0	0	0	0	0	0
8	27	0	0	0	0	0	0	0	0	0	0	0	0	0	0
8	28	0	0	0	0	0	0	0	0	0	0	0	0	0	0
8	29	0	0	0	0	0	0	0	0	0	0	0	0	0	0
8	30	0	0	0	0	0	0	0	0	0	0	0	0	0	0
8	31	0	0	0	0	0	0	0	0	0	0	0	0	0	0
8	32	0	0	0	0	0	0	0	0	0	0	0	0	0	0
8	33	0	0	0	0	0	0	0	0	0	0	0	0	0	0
8	34	0	0	0	0	0	0	0	0	0	0	0	0	0	0
8	35	0	0	0	0	0	0	0	0	0	0	0	0	0	0
8	36	0	0	0	0	0	0	0	0	0	0	0	0	0	0
8	37	0	0	0	0	0	0	0	0	0	0	0	0	0	0
8	38	0	0	0	0	0	0	0	0	0	0	0	0	0	0
8	39	0	0	0	0	0	0	0	0	0	0	0	0	0	0
8	40	0	0	0	0	0	0	0	0	0	0	0	0	0	0
8	41	0	0	0	0	0	0	0	0	0	0	0	0	0	0
8	42	0	0	0	0	0	0	0	0	0	0	0	0	0	0
8	43	0	0	0	0	0	0	0	0	0	0	0	0	0	0
8	44	0	0	0	0	0	0	0	0	0	0	0	0	0	0
8	45	0	0	0	0	0	0	0	0	0	0	0	0	0	0
8	46	0	0	0	0	0	0	0	0	0	0	0	0	0	0
8	47	0	0	0	0	0	0	0	0	0	0	0	0	0	0
8	48	0	0	0	0	0	0	0	0	0	0	0	0	0	0
8	49	0	0	0	0	0	0	0	0	0	0	0	0	0	0
8	50	0	0	0	0	0	0	0	0	0	0	0	0	0	0
9	1	0	0	NA	0	0	0	0	0	1	0	NA	NA		NA
9	2	0	0	0	0	0	1	0	0	1	0	0	1	0	0
9	3	0	0	0	0	0	0	0	0	1	0	0	1	0	0
9	4	0	0	0	0	0	0	0	0	1	0	1	1	0	0
9	5	0	0	0	0	0	0	0	0	0	0	0	1	0	0
9	6	0	0	0	0	0	0	0	0	1	0	0	0	0	0
9	7	0	0	0	0	0	0	0	0	1	0	0	1	0	0
9	8	0	0	0	0	0	0	0	0	1	0	1	1	0	0
9	9	0	0	0	0	0	0	0	0	1	0	0	1	0	0
9	10	0	0	0	0	0	0	0	0	1	0	1	1	0	0
9	11	0	0	0	0	0	1	0	0	0	0	0	1	0	0
9	12	0	0	0	0	0	1	0	0	0	0	0	0	0	0
9	13	0	0	0	0	0	0	0	0	0	0	0	0	0	0
9	14	0	0	0	0	0	0	0	0	0	0	0	0	0	0
9	15	0	0	0	0	0	0	0	0	0	0	0	0	0	0
9	16	0	0	0	0	0	0	0	0	0	0	0	0	0	0
9	17	0	0	0	0	0	0	0	0	0	0	0	0	0	0
9	18	0	0	0	0	0	0	0	0	0	0	0	0	0	0
9	19	0	0	0	0	0	0	0	0	0	0	0	0	0	0
9	20	0	0	0	0	0	0	0	0	0	0	0	0	0	0
9	21	0	0	0	0	0	0	0	0	0	0	0	0	0	0
9	22	0	0	0	0	0	0	0	0	1	0	0	0	0	0
9	23	0	0	0	0	0	0	0	0	1	0	1	1	0	0
9	24	0	0	0	0	0	0	0	0	1	0	0	1	0	0
9	25	0	0	0	0	0	0	0	0	1	0	0	1	0	0
9	26	0	0	0	0	0	0	0	0	1	0	0	1	0	0
9	27	0	0	0	0	0	0	0	0	1	0	0	1	0	0
9	28	0	0	0	0	0	0	0	0	1	0	1	1	0	0
9	29	0	0	0	0	0	0	0	0	1	0	1	1	0	0
9	30	0	0	0	0	0	0	0	0	1	0	1	1	0	0
9	31	0	0	0	0	0	0	0	0	1	0	1	1	0	0
9	32	0	0	0	0	0	0	0	0	0	0	1	1	0	0
9	33	0	0	0	0	0	0	0	0	0	0	0	0	0	0
9	34	0	0	0	0	0	0	0	0	0	0	0	0	0	0
9	35	0	0	0	0	0	0	0	0	0	0	0	0	0	0
9	36	0	0	0	0	0	0	0	0	0	0	0	0	0	0
9	37	0	0	0	0	0	0	0	0	0	0	0	0	0	0
9	38	0	0	0	0	0	0	0	0	0	0	1	0	0	0
9	39	0	0	0	0	0	0	0	0	0	0	0	0	0	0
9	40	0	0	0	0	0	0	0	0	0	0	0	0	0	0
9	41	0	0	0	0	0	0	0	0	0	0	0	0	0	0
9	42	0	0	0	0	0	0	0	0	0	0	0	0	0	0
9	43	0	0	0	0	0	0	0	0	0	0	0	0	0	0
9	44	0	0	0	0	0	0	0	0	0	0	0	0	0	0
9	45	0	0	0	0	0	0	0	0	0	0	0	0	0	0
9	46	0	0	0	0	0	0	0	0	0	0	0	0	0	0
9	47	0	0	0	0	0	0	0	0	0	0	0	0	0	0
9	48	0	0	0	0	0	0	0	0	0	0	0	0	0	0
9	49	0	0	0	0	0	0	0	0	0	0	0	0	0	0
9	50	0	0	0	0	0	0	0	0	0	0	0	0	0	0
10	1	0	0	NA	0	0	0	0	5	0	1	NA	NA		NA
10	2	0	0	0	0	0	0	0	4	0	1	0	0	NA	0
10	3	0	0	0	0	0	1	0	2	0	1	1	0	0	0
10	4	0	0	0	0	0	0	0	2	0	1	0	0	0	0
10	5	0	0	0	0	0	0	0	0	0	0	0	0	0	0
10	6	0	0	0	0	0	0	0	1	0	1	0	0	1	0
10	7	0	0	0	0	0	1	0	1	0	1	0	0	0	0
10	8	0	0	0	0	0	0	0	1	0	1	0	0	0	0
10	9	0	0	0	0	0	1	0	1	0	1	0	0	0	0
10	10	0	0	0	0	0	0	0	1	0	1	0	0	0	0
10	11	0	0	0	0	0	0	0	0	0	0	0	0	0	0
10	12	0	0	0	0	0	0	0	0	0	0	1	0	0	0
10	13	0	0	0	0	0	0	0	0	0	0	1	0	0	0
10	14	0	0	0	0	0	0	0	0	0	0	0	0	0	0
10	15	0	0	0	0	0	0	0	0	0	0	0	0	0	0
10	16	0	0	0	0	0	0	0	0	0	0	0	0	0	0
10	17	0	0	0	0	0	0	0	0	0	0	0	0	0	0
10	18	0	0	0	0	0	0	0	0	0	0	0	0	0	0
10	19	0	0	0	0	0	0	0	0	0	0	0	0	0	0
10	20	0	0	0	0	0	0	0	0	0	0	0	0	0	0
10	21	0	0	0	0	0	0	0	0	0	0	0	0	0	0
10	22	0	0	0	0	0	1	0	5	0	1	0	0	1	0
10	23	0	0	0	0	0	0	0	5	0	1	0	0	NA	0
10	24	0	0	0	0	0	0	0	2	0	1	0	0	NA	0
10	25	0	0	0	0	0	0	0	1	0	1	0	0	0	0
10	26	0	0	0	0	0	0	0	1	0	1	0	0	0	0
10	27	0	0	0	0	0	1	0	1	0	1	0	0	0	0
10	28	0	0	0	0	0	1	0	1	0	1	0	0	0	0
10	29	0	0	0	0	0	1	0	1	0	1	0	0	0	0
10	30	0	0	0	0	0	1	0	1	0	1	0	0	0	0
10	31	0	0	0	0	0	1	0	1	0	1	0	0	0	0
10	32	0	0	0	0	0	0	0	0	0	0	0	0	0	0
10	33	0	0	0	0	0	0	0	0	0	0	0	0	0	0
10	34	0	0	0	0	0	0	0	0	0	0	0	0	0	0
10	35	0	0	0	0	0	0	0	0	0	0	0	0	0	0
10	36	0	0	0	0	0	0	0	0	0	0	0	0	0	0
10	37	0	0	0	0	0	1	0	0	0	0	0	0	0	0
10	38	0	0	0	0	0	0	0	0	0	0	0	0	0	0
10	39	0	0	0	0	0	0	0	0	0	0	0	0	0	0
10	40	0	0	0	0	0	0	0	0	0	0	0	0	0	0
10	41	0	0	0	0	0	0	0	0	0	0	0	0	0	0
10	42	0	0	0	0	0	0	0	0	0	0	0	0	0	0
10	43	0	0	0	0	0	0	0	0	0	0	0	0	0	0
10	44	0	0	0	0	0	0	0	0	0	0	0	0	0	0
10	45	0	0	0	0	0	0	0	0	0	0	0	0	0	0
10	46	0	0	0	0	0	0	0	0	0	0	0	0	0	0
10	47	0	0	0	0	0	0	0	0	0	0	0	0	0	0
10	48	0	0	0	0	0	0	0	0	0	0	0	0	0	0
10	49	0	0	0	0	0	0	0	0	0	0	0	0	0	0
10	50	0	0	0	0	0	0	0	0	0	0	0	0	0	0
15	1	1	1	NA	0	0	0	0	3	1	0	NA	NA		NA
15	2	1	1	0	0	0	0	0	4	1	0	0	1	1	0
15	3	1	1	0	0	0	0	0	5	0	0	0	1	1	0
15	4	1	1	0	0	0	0	0	5	0	0	0	0	NA	0
15	5	1	1	0	0	0	0	0	5	0	0	0	0	NA	0
15	6	1	1	0	0	0	0	0	5	0	0	0	0	NA	0
15	7	1	1	0	0	0	0	0	4	1	0	0	0	NA	0
15	8	1	1	0	0	0	0	0	4	1	0	0	1	0	0
15	9	1	1	0	0	0	0	0	4	0	0	1	1	0	0
15	10	1	1	0	0	0	1	0	5	0	1	0	0	1	0
15	11	1	1	0	0	0	0	0	5	0	0	0	0	NA	0
15	12	1	1	0	0	0	0	0	5	0	0	0	0	NA	0
15	13	1	1	0	0	0	0	0	5	0	0	0	0	NA	0
15	14	1	1	0	0	0	0	0	5	0	0	0	0	NA	0
15	15	1	1	0	0	0	0	0	4	1	0	0	0	NA	0
15	16	1	1	0	0	0	1	0	4	1	0	1	1	0	0
15	17	1	1	0	0	0	0	0	5	0	0	1	1	1	0
15	18	1	1	0	0	0	0	0	5	0	0	0	0	NA	0
15	19	1	1	0	0	0	0	0	5	0	0	0	0	NA	0
15	20	1	1	0	0	0	0	0	5	0	0	0	0	NA	0
15	21	1	1	0	0	0	0	0	5	0	0	0	0	NA	0
15	22	1	1	0	0	0	0	0	5	0	0	0	0	NA	0
15	23	1	1	0	0	0	0	0	5	0	0	0	0	NA	0
15	24	1	1	0	0	0	0	0	5	0	0	0	0	NA	0
15	25	1	1	0	0	0	0	0	5	0	0	0	0	NA	0
15	26	1	1	0	0	0	0	0	5	0	0	0	0	NA	0
15	27	1	1	0	0	0	0	0	4	1	0	0	0	NA	0
15	28	1	1	0	0	0	1	0	5	0	0	1	1	1	0
15	29	1	1	0	0	0	0	0	5	0	0	0	0	NA	0
15	30	1	1	0	0	0	0	0	5	0	0	0	0	NA	0
15	31	1	1	0	0	0	0	0	5	0	0	0	0	NA	0
15	32	1	1	0	0	0	0	0	5	0	0	0	0	NA	0
15	33	1	1	0	0	0	0	0	5	0	0	0	0	NA	0
15	34	1	1	0	0	0	0	0	5	0	0	0	0	NA	0
15	35	1	1	0	0	0	0	0	5	0	0	0	0	NA	0
15	36	1	1	0	0	0	0	0	5	0	0	0	0	NA	0
15	37	1	1	0	0	0	0	0	5	0	0	0	0	NA	0
15	38	1	1	0	0	0	0	0	5	0	0	0	0	NA	0
15	39	1	1	0	0	0	0	0	5	0	0	0	0	NA	0
15	40	1	1	0	0	0	0	0	5	0	0	0	0	NA	0
15	41	1	1	0	0	0	0	0	5	0	0	0	0	NA	0
15	42	1	1	0	0	0	0	0	5	0	0	0	0	NA	0
15	43	1	1	0	0	0	0	0	5	0	0	0	0	NA	0
15	44	1	1	0	0	0	0	0	5	0	0	0	0	NA	0
15	45	1	1	0	0	0	0	0	5	0	0	0	0	NA	0
15	46	1	1	0	0	0	0	0	5	0	0	0	0	NA	0
15	47	1	1	0	0	0	0	0	5	0	0	0	0	NA	0
15	48	1	1	0	0	0	0	0	5	0	0	0	0	NA	0
15	49	1	1	0	0	0	0	0	5	0	0	0	0	NA	0
15	50	1	1	0	0	0	0	0	5	0	0	0	0	NA	0
16	1	1	1	NA	0	0	0	0	5	0	1	NA	NA		NA
16	2	1	1	0	0	0	0	0	5	0	1	0	0	NA	0
16	3	1	1	0	0	0	0	0	5	0	0	0	0	NA	0
16	4	1	1	0	0	0	0	0	5	0	0	0	0	NA	0
16	5	1	1	0	0	0	0	0	5	0	0	0	0	NA	0
16	6	1	1	0	0	0	0	0	5	0	0	0	0	NA	0
16	7	1	1	0	0	0	0	0	5	0	1	0	0	NA	0
16	8	1	1	0	0	0	1	0	5	0	1	0	0	NA	0
16	9	1	1	0	0	0	0	0	4	0	0	0	0	NA	0
16	10	1	1	0	0	0	0	0	4	1	0	0	0	0	0
16	11	1	1	0	0	0	0	0	5	0	0	1	1	1	0
16	12	1	1	0	0	0	0	0	5	0	0	0	0	NA	0
16	13	1	1	0	0	0	0	0	5	0	0	0	0	NA	0
16	14	1	1	0	0	0	0	0	5	0	0	0	0	NA	0
16	15	1	1	0	0	0	1	0	5	0	1	0	0	NA	0
16	16	1	1	0	0	0	1	0	5	0	1	0	0	NA	0
16	17	1	1	0	0	0	0	0	5	0	0	1	0	NA	0
16	18	1	1	0	0	0	0	0	5	0	0	0	0	NA	0
16	19	1	1	0	0	0	0	0	5	0	0	0	0	NA	0
16	20	1	1	0	0	0	0	0	5	0	0	0	0	NA	0
16	21	1	1	0	0	0	0	0	5	0	0	0	0	NA	0
16	22	1	1	0	0	0	0	0	5	0	0	0	0	NA	0
16	23	1	1	0	0	0	0	0	5	0	0	0	0	NA	0
16	24	1	1	0	0	0	0	0	5	0	0	0	0	NA	0
16	25	1	1	0	0	0	0	0	5	0	0	0	0	NA	0
16	26	1	1	0	0	0	0	0	5	0	0	0	0	NA	0
16	27	1	1	0	0	0	1	0	5	0	1	0	0	NA	0
16	28	1	1	0	0	0	0	0	5	0	0	0	0	NA	0
16	29	1	1	0	0	0	0	0	5	0	0	1	0	NA	0
16	30	1	1	0	0	0	0	0	5	0	0	0	0	NA	0
16	31	1	1	0	0	0	0	0	5	0	0	0	0	NA	0
16	32	1	1	0	0	0	0	0	5	0	0	0	0	NA	0
16	33	1	1	0	0	0	0	0	5	0	0	0	0	NA	0
16	34	1	1	0	0	0	0	0	5	0	0	0	0	NA	0
16	35	1	1	0	0	0	0	0	5	0	0	0	0	NA	0
16	36	1	1	0	0	0	0	0	5	0	0	0	0	NA	0
16	37	1	1	0	0	0	0	0	5	0	0	0	0	NA	0
16	38	1	1	0	0	0	0	0	5	0	0	0	0	NA	0
16	39	1	1	0	0	0	0	0	5	0	0	0	0	NA	0
16	40	1	1	0	0	0	0	0	5	0	0	0	0	NA	0
16	41	1	1	0	0	0	0	0	5	0	0	0	0	NA	0
16	42	1	1	0	0	0	0	0	5	0	0	0	0	NA	0
16	43	1	1	0	0	0	0	0	5	0	0	0	0	NA	0
16	44	1	1	0	0	0	0	0	5	0	0	0	0	NA	0
16	45	1	1	0	0	0	0	0	5	0	0	0	0	NA	0
16	46	1	1	0	0	0	0	0	5	0	0	0	0	NA	0
16	47	1	1	0	0	0	0	0	5	0	0	0	0	NA	0
16	48	1	1	0	0	0	0	0	5	0	0	0	0	NA	0
16	49	1	1	0	0	0	0	0	5	0	0	0	0	NA	0
16	50	1	1	0	0	0	0	0	5	0	0	0	0	NA	0
17	1	1	1	NA	0	0	0	0	3	1	0	NA	NA		NA
17	2	1	1	0	0	0	0	0	2	1	0	0	1	0	0
17	3	1	1	0	0	0	0	0	2	1	0	0	1	0	0
17	4	1	1	0	0	0	0	0	2	1	0	0	1	0	0
17	5	1	1	0	0	0	0	0	3	1	0	1	1	1	0
17	6	1	1	0	0	0	0	0	3	1	0	0	1	0	0
17	7	1	1	0	0	0	0	0	5	0	1	1	1	1	0
17	8	1	1	0	0	0	0	0	4	1	0	0	0	NA	0
17	9	1	1	0	0	0	0	0	4	1	0	0	1	0	0
17	10	1	1	0	0	0	0	0	5	0	0	1	1	1	0
17	11	1	1	0	0	0	0	0	5	0	0	0	0	NA	0
17	12	1	1	0	0	0	0	0	5	0	0	0	0	NA	0
17	13	1	1	0	0	0	0	0	5	0	0	0	0	NA	0
17	14	1	1	0	0	0	0	0	5	0	0	0	0	NA	0
17	15	1	1	0	0	0	0	0	5	0	0	0	0	NA	0
17	16	1	1	0	0	0	0	0	5	0	0	0	0	NA	0
17	17	1	1	0	0	0	0	0	5	0	0	0	0	NA	0
17	18	1	1	0	0	0	0	0	5	0	0	0	0	NA	0
17	19	1	1	0	0	0	0	0	5	0	0	0	0	NA	0
17	20	1	1	0	0	0	0	0	5	0	0	0	0	NA	0
17	21	1	1	0	0	0	0	0	5	0	0	0	0	NA	0
17	22	1	1	0	0	0	0	0	5	0	0	0	0	NA	0
17	23	1	1	0	0	0	0	0	5	0	0	0	0	NA	0
17	24	1	1	0	0	0	0	0	5	0	0	0	0	NA	0
17	25	1	1	0	0	0	0	0	5	0	0	0	0	NA	0
17	26	1	1	0	0	0	0	0	5	0	0	0	0	NA	0
17	27	1	1	0	0	0	0	0	5	0	0	0	0	NA	0
17	28	1	1	0	0	0	0	0	5	0	0	0	0	NA	0
17	29	1	1	0	0	0	0	0	5	0	0	0	0	NA	0
17	30	1	1	0	0	0	0	0	5	0	0	0	0	NA	0
17	31	1	1	0	0	0	0	0	5	0	0	0	0	NA	0
17	32	1	1	0	0	0	0	0	5	0	0	0	0	NA	0
17	33	1	1	0	0	0	0	0	5	0	0	0	0	NA	0
17	34	1	1	0	0	0	0	0	5	0	0	0	0	NA	0
17	35	1	1	0	0	0	0	0	5	0	0	0	0	NA	0
17	36	1	1	0	0	0	0	0	5	0	0	0	0	NA	0
17	37	1	1	0	0	0	0	0	5	0	0	0	0	NA	0
17	38	1	1	0	0	0	0	0	5	0	0	0	0	NA	0
17	39	1	1	0	0	0	0	0	5	0	0	0	0	NA	0
17	40	1	1	0	0	0	0	0	5	0	0	0	0	NA	0
17	41	1	1	0	0	0	0	0	5	0	0	0	0	NA	0
17	42	1	1	0	0	0	0	0	5	0	0	0	0	NA	0
17	43	1	1	0	0	0	0	0	5	0	0	0	0	NA	0
17	44	1	1	0	0	0	0	0	5	0	0	0	0	NA	0
17	45	1	1	0	0	0	0	0	5	0	0	0	0	NA	0
17	46	1	1	0	0	0	0	0	5	0	0	0	0	NA	0
17	47	1	1	0	0	0	0	0	5	0	0	0	0	NA	0
17	48	1	1	0	0	0	0	0	5	0	0	0	0	NA	0
17	49	1	1	0	0	0	0	0	5	0	0	0	0	NA	0
17	50	1	1	0	0	0	0	0	5	0	0	0	0	NA	0
18	1	1	1	NA	0	0	0	0	5	0	1	NA	NA		NA
18	2	1	1	0	0	0	0	0	5	0	1	0	0	NA	0
18	3	1	1	0	0	0	0	0	5	0	1	0	0	NA	0
18	4	1	1	0	0	0	1	0	5	0	1	0	0	NA	0
18	5	1	1	0	0	0	0	0	5	0	1	0	0	NA	0
18	6	1	1	0	0	0	1	0	5	0	1	0	0	NA	0
18	7	1	1	0	0	0	0	0	4	1	0	0	0	NA	0
18	8	1	1	0	0	0	0	0	5	0	1	0	1	1	0
18	9	1	1	0	0	0	1	0	5	0	1	0	0	NA	0
18	10	1	1	0	0	0	0	0	5	0	0	0	0	NA	0
18	11	1	1	0	0	0	0	0	5	0	0	0	0	NA	0
18	12	1	1	0	0	0	0	0	5	0	0	0	0	NA	0
18	13	1	1	0	0	0	0	0	5	0	0	0	0	NA	0
18	14	1	1	0	0	0	0	0	5	0	0	0	0	NA	0
18	15	1	1	0	0	0	0	0	5	0	0	0	0	NA	0
18	16	1	1	0	0	0	0	0	5	0	0	0	0	NA	0
18	17	1	1	0	0	0	0	0	5	0	0	0	0	NA	0
18	18	1	1	0	0	0	0	0	5	0	0	0	0	NA	0
18	19	1	1	0	0	0	0	0	5	0	0	0	0	NA	0
18	20	1	1	0	0	0	0	0	5	0	0	0	0	NA	0
18	21	1	1	0	0	0	0	0	5	0	0	0	0	NA	0
18	22	1	1	0	0	0	0	0	5	0	0	0	0	NA	0
18	23	1	1	0	0	0	0	0	5	0	0	0	0	NA	0
18	24	1	1	0	0	0	0	0	5	0	0	0	0	NA	0
18	25	1	1	0	0	0	0	0	5	0	0	0	0	NA	0
18	26	1	1	0	0	0	0	0	5	0	0	0	0	NA	0
18	27	1	1	0	0	0	0	0	5	0	0	0	0	NA	0
18	28	1	1	0	0	0	0	0	5	0	0	0	0	NA	0
18	29	1	1	0	0	0	0	0	5	0	0	0	0	NA	0
18	30	1	1	0	0	0	0	0	5	0	0	0	0	NA	0
18	31	1	1	0	0	0	0	0	5	0	0	0	0	NA	0
18	32	1	1	0	0	0	0	0	5	0	0	0	0	NA	0
18	33	1	1	0	0	0	0	0	5	0	0	0	0	NA	0
18	34	1	1	0	0	0	0	0	5	0	0	0	0	NA	0
18	35	1	1	0	0	0	0	0	5	0	0	0	0	NA	0
18	36	1	1	0	0	0	0	0	5	0	0	0	0	NA	0
18	37	1	1	0	0	0	0	0	5	0	0	0	0	NA	0
18	38	1	1	0	0	0	0	0	5	0	0	0	0	NA	0
18	39	1	1	0	0	0	0	0	5	0	0	0	0	NA	0
18	40	1	1	0	0	0	0	0	5	0	0	0	0	NA	0
18	41	1	1	0	0	0	0	0	5	0	0	0	0	NA	0
18	42	1	1	0	0	0	0	0	5	0	0	0	0	NA	0
18	43	1	1	0	0	0	0	0	5	0	0	0	0	NA	0
18	44	1	1	0	0	0	0	0	5	0	0	0	0	NA	0
18	45	1	1	0	0	0	0	0	5	0	0	0	0	NA	0
18	46	1	1	0	0	0	0	0	5	0	0	0	0	NA	0
18	47	1	1	0	0	0	0	0	5	0	0	0	0	NA	0
18	48	1	1	0	0	0	0	0	5	0	0	0	0	NA	0
18	49	1	1	0	0	0	0	0	5	0	0	0	0	NA	0
18	50	1	1	0	0	0	0	0	5	0	0	0	0	NA	0
19	1	1	1	NA	0	0	0	0	5	0	0	NA	NA		NA
19	2	1	1	0	0	0	0	0	5	0	0	0	0	NA	0
19	3	1	1	0	0	0	0	0	5	0	0	0	0	NA	0
19	4	1	1	0	0	0	0	0	5	0	0	0	0	NA	0
19	5	1	1	0	0	0	0	0	5	0	0	0	0	NA	0
19	6	1	1	0	0	0	0	0	5	0	0	0	0	NA	0
19	7	1	1	0	0	0	0	0	5	0	0	0	0	NA	0
19	8	1	1	0	0	0	0	0	5	0	0	0	0	NA	0
19	9	1	1	0	0	0	0	0	5	0	0	0	0	NA	0
19	10	1	1	0	0	0	0	0	5	0	0	0	0	NA	0
19	11	1	1	0	0	0	0	0	5	0	0	0	0	NA	0
19	12	1	1	0	0	0	0	0	5	0	0	0	0	NA	0
19	13	1	1	0	0	0	0	0	5	0	0	0	0	NA	0
19	14	1	1	0	0	0	0	0	5	0	0	0	0	NA	0
19	15	1	1	0	0	0	0	0	5	0	0	0	0	NA	0
19	16	1	1	0	0	0	0	0	5	0	0	0	0	NA	0
19	17	1	1	0	0	0	0	0	5	0	0	0	0	NA	0
19	18	1	1	0	0	0	0	0	5	0	0	0	0	NA	0
19	19	1	1	0	0	0	0	0	5	0	0	0	0	NA	0
19	20	1	1	0	0	0	0	0	5	0	0	0	0	NA	0
19	21	1	1	0	0	0	0	0	5	0	0	0	0	NA	0
19	22	1	1	0	0	0	0	0	5	0	0	0	0	NA	0
19	23	1	1	0	0	0	0	0	5	0	0	0	0	NA	0
19	24	1	1	0	0	0	0	0	5	0	0	0	0	NA	0
19	25	1	1	0	0	0	0	0	5	0	0	0	0	NA	0
19	26	1	1	0	0	0	0	0	5	0	0	0	0	NA	0
19	27	1	1	0	0	0	0	0	5	0	0	0	0	NA	0
19	28	1	1	0	0	0	0	0	5	0	0	0	0	NA	0
19	29	1	1	0	0	0	0	0	5	0	0	0	0	NA	0
19	30	1	1	0	0	0	0	0	5	0	0	0	0	NA	0
19	31	1	1	0	0	0	0	0	5	0	0	0	0	NA	0
19	32	1	1	0	0	0	0	0	5	0	0	0	0	NA	0
19	33	1	1	0	0	0	0	0	5	0	0	0	0	NA	0
19	34	1	1	0	0	0	0	0	5	0	0	0	0	NA	0
19	35	1	1	0	0	0	0	0	5	0	0	0	0	NA	0
19	36	1	1	0	0	0	0	0	5	0	0	0	0	NA	0
19	37	1	1	0	0	0	0	0	5	0	0	0	0	NA	0
19	38	1	1	0	0	0	0	0	5	0	0	0	0	NA	0
19	39	1	1	0	0	0	0	0	5	0	0	0	0	NA	0
19	40	1	1	0	0	0	0	0	5	0	0	0	0	NA	0
19	41	1	1	0	0	0	0	0	5	0	0	0	0	NA	0
19	42	1	1	0	0	0	0	0	5	0	0	0	0	NA	0
19	43	1	1	0	0	0	0	0	5	0	0	0	0	NA	0
19	44	1	1	0	0	0	0	0	5	0	0	0	0	NA	0
19	45	1	1	0	0	0	0	0	5	0	0	0	0	NA	0
19	46	1	1	0	0	0	0	0	5	0	0	0	0	NA	0
19	47	1	1	0	0	0	0	0	5	0	0	0	0	NA	0
19	48	1	1	0	0	0	0	0	5	0	0	0	0	NA	0
19	49	1	1	0	0	0	0	0	5	0	0	0	0	NA	0
19	50	1	1	0	0	0	0	0	5	0	0	0	0	NA	0
20	1	1	1	NA	0	0	0	0	5	0	0	NA	NA		NA
20	2	1	1	0	0	0	0	0	5	0	0	0	0	NA	0
20	3	1	1	0	0	0	0	0	5	0	0	0	0	NA	0
20	4	1	1	0	0	0	0	0	5	0	0	0	0	NA	0
20	5	1	1	0	0	0	0	0	5	0	0	0	0	NA	0
20	6	1	1	0	0	0	0	0	5	0	0	0	0	NA	0
20	7	1	1	0	0	0	0	0	5	0	0	0	0	NA	0
20	8	1	1	0	0	0	0	0	5	0	0	0	0	NA	0
20	9	1	1	0	0	0	0	0	5	0	0	0	0	NA	0
20	10	1	1	0	0	0	0	0	5	0	0	0	0	NA	0
20	11	1	1	0	0	0	0	0	5	0	0	0	0	NA	0
20	12	1	1	0	0	0	0	0	5	0	0	0	0	NA	0
20	13	1	1	0	0	0	0	0	5	0	0	0	0	NA	0
20	14	1	1	0	0	0	0	0	5	0	0	0	0	NA	0
20	15	1	1	0	0	0	0	0	5	0	0	0	0	NA	0
20	16	1	1	0	0	0	0	0	5	0	0	0	0	NA	0
20	17	1	1	0	0	0	0	0	5	0	0	0	0	NA	0
20	18	1	1	0	0	0	0	0	5	0	0	0	0	NA	0
20	19	1	1	0	0	0	0	0	5	0	0	0	0	NA	0
20	20	1	1	0	0	0	0	0	5	0	0	0	0	NA	0
20	21	1	1	0	0	0	0	0	5	0	0	0	0	NA	0
20	22	1	1	0	0	0	0	0	5	0	0	0	0	NA	0
20	23	1	1	0	0	0	0	0	5	0	0	0	0	NA	0
20	24	1	1	0	0	0	0	0	5	0	0	0	0	NA	0
20	25	1	1	0	0	0	0	0	5	0	0	0	0	NA	0
20	26	1	1	0	0	0	0	0	5	0	0	0	0	NA	0
20	27	1	1	0	0	0	0	0	5	0	0	0	0	NA	0
20	28	1	1	0	0	0	0	0	5	0	0	0	0	NA	0
20	29	1	1	0	0	0	0	0	5	0	0	0	0	NA	0
20	30	1	1	0	0	0	0	0	5	0	0	0	0	NA	0
20	31	1	1	0	0	0	0	0	5	0	0	0	0	NA	0
20	32	1	1	0	0	0	0	0	5	0	0	0	0	NA	0
20	33	1	1	0	0	0	0	0	5	0	0	0	0	NA	0
20	34	1	1	0	0	0	0	0	5	0	0	0	0	NA	0
20	35	1	1	0	0	0	0	0	5	0	0	0	0	NA	0
20	36	1	1	0	0	0	0	0	5	0	0	0	0	NA	0
20	37	1	1	0	0	0	0	0	5	0	0	0	0	NA	0
20	38	1	1	0	0	0	0	0	5	0	0	0	0	NA	0
20	39	1	1	0	0	0	0	0	5	0	0	0	0	NA	0
20	40	1	1	0	0	0	0	0	5	0	0	0	0	NA	0
20	41	1	1	0	0	0	0	0	5	0	0	0	0	NA	0
20	42	1	1	0	0	0	0	0	5	0	0	0	0	NA	0
20	43	1	1	0	0	0	0	0	5	0	0	0	0	NA	0
20	44	1	1	0	0	0	0	0	5	0	0	0	0	NA	0
20	45	1	1	0	0	0	0	0	5	0	0	0	0	NA	0
20	46	1	1	0	0	0	0	0	5	0	0	0	0	NA	0
20	47	1	1	0	0	0	0	0	5	0	0	0	0	NA	0
20	48	1	1	0	0	0	0	0	5	0	0	0	0	NA	0
20	49	1	1	0	0	0	0	0	5	0	0	0	0	NA	0
[truncated: 10,001 more rows]
